# Supplementary material for: Local adaptation and spatiotemporal patterns of genetic diversity revealed by repeated sampling of Caenorhabditis elegans across the Hawaiian Islands
Source: Mol Ecol. 2022 Feb 25;31(8):2327–47. doi: 10.1111/mec.16400 (PMC9306471; doi:10.1111/mec.16400)
Supplement: Supplementary file 2 — Supplementary Material [file MEC-31-2327-s001.xlsx]

## Sheet: Supplemental File 1
species	strain	isotype	strain_availability	novel_strain	strain_location
Caenorhabditis elegans	AB1	AB1	CeNDR	FALSE	non-Hawaiian
Caenorhabditis elegans	BRC20067	BRC20067	CeNDR	FALSE	non-Hawaiian
Caenorhabditis elegans	BRC20263	BRC20263	CeNDR	FALSE	non-Hawaiian
Caenorhabditis elegans	CB4852	CB4852	CeNDR	FALSE	non-Hawaiian
Caenorhabditis elegans	CB4854	CB4854	CeNDR	FALSE	non-Hawaiian
Caenorhabditis elegans	CB4856	CB4856	CeNDR	FALSE	Hawaiian
Caenorhabditis elegans	CB4932	CB4932	CeNDR	FALSE	non-Hawaiian
Caenorhabditis elegans	CX11254	CX11254	CeNDR	FALSE	non-Hawaiian
Caenorhabditis elegans	CX11262	CX11262	CeNDR	FALSE	non-Hawaiian
Caenorhabditis elegans	CX11264	CX11264	CeNDR	FALSE	non-Hawaiian
Caenorhabditis elegans	CX11271	CX11271	CeNDR	FALSE	non-Hawaiian
Caenorhabditis elegans	CX11276	CX11276	CeNDR	FALSE	non-Hawaiian
Caenorhabditis elegans	CX11285	CX11285	CeNDR	FALSE	non-Hawaiian
Caenorhabditis elegans	CX11292	CX11292	CeNDR	FALSE	non-Hawaiian
Caenorhabditis elegans	CX11307	CX11307	CeNDR	FALSE	non-Hawaiian
Caenorhabditis elegans	CX11314	CX11314	CeNDR	FALSE	non-Hawaiian
Caenorhabditis elegans	CX11315	CX11315	CeNDR	FALSE	non-Hawaiian
Caenorhabditis elegans	DL200	DL200	CeNDR	FALSE	non-Hawaiian
Caenorhabditis elegans	DL226	DL226	CeNDR	FALSE	non-Hawaiian
Caenorhabditis elegans	DL238	DL238	CeNDR	FALSE	Hawaiian
Caenorhabditis elegans	ECA1069	ECA1069	CeNDR	TRUE	non-Hawaiian
Caenorhabditis elegans	ECA1074	ECA1074	CeNDR	TRUE	non-Hawaiian
Caenorhabditis elegans	ECA1184	ECA1185	CeNDR	TRUE	Hawaiian
Caenorhabditis elegans	ECA1185	ECA1185	CeNDR	TRUE	Hawaiian
Caenorhabditis elegans	ECA1186	ECA1186	CeNDR	TRUE	Hawaiian
Caenorhabditis elegans	ECA1187	ECA1187	CeNDR	TRUE	Hawaiian
Caenorhabditis elegans	ECA1188	ECA1187	CeNDR	TRUE	Hawaiian
Caenorhabditis elegans	ECA1189	ECA1187	CeNDR	TRUE	Hawaiian
Caenorhabditis elegans	ECA1190	ECA1187	CeNDR	TRUE	Hawaiian
Caenorhabditis elegans	ECA1191	ECA1191	CeNDR	TRUE	Hawaiian
Caenorhabditis elegans	ECA1192	ECA1192	CeNDR	TRUE	Hawaiian
Caenorhabditis elegans	ECA1193	ECA1193	CeNDR	TRUE	Hawaiian
Caenorhabditis elegans	ECA1194	ECA1194	CeNDR	TRUE	Hawaiian
Caenorhabditis elegans	ECA1195	ECA1195	CeNDR	TRUE	Hawaiian
Caenorhabditis elegans	ECA1196	ECA1196	CeNDR	TRUE	Hawaiian
Caenorhabditis elegans	ECA1197	ECA1237	CeNDR	TRUE	Hawaiian
Caenorhabditis elegans	ECA1198	ECA1237	CeNDR	TRUE	Hawaiian
Caenorhabditis elegans	ECA1199	ECA1238	CeNDR	TRUE	Hawaiian
Caenorhabditis elegans	ECA1200	ECA1200	CeNDR	TRUE	Hawaiian
Caenorhabditis elegans	ECA1201	ECA1202	CeNDR	TRUE	Hawaiian
Caenorhabditis elegans	ECA1202	ECA1202	CeNDR	TRUE	Hawaiian
Caenorhabditis elegans	ECA1203	ECA1208	CeNDR	TRUE	Hawaiian
Caenorhabditis elegans	ECA1204	ECA1208	CeNDR	TRUE	Hawaiian
Caenorhabditis elegans	ECA1205	ECA1208	CeNDR	TRUE	Hawaiian
Caenorhabditis elegans	ECA1206	ECA1206	CeNDR	TRUE	Hawaiian
Caenorhabditis elegans	ECA1207	ECA1208	CeNDR	TRUE	Hawaiian
Caenorhabditis elegans	ECA1208	ECA1208	CeNDR	TRUE	Hawaiian
Caenorhabditis elegans	ECA1209	ECA1212	CeNDR	TRUE	Hawaiian
Caenorhabditis elegans	ECA1210	ECA744	CeNDR	TRUE	Hawaiian
Caenorhabditis elegans	ECA1211	ECA1212	CeNDR	TRUE	Hawaiian
Caenorhabditis elegans	ECA1212	ECA1212	CeNDR	TRUE	Hawaiian
Caenorhabditis elegans	ECA1213	ECA744	CeNDR	TRUE	Hawaiian
Caenorhabditis elegans	ECA1214	ECA744	CeNDR	TRUE	Hawaiian
Caenorhabditis elegans	ECA1215	ECA1216	CeNDR	TRUE	Hawaiian
Caenorhabditis elegans	ECA1216	ECA1216	CeNDR	TRUE	Hawaiian
Caenorhabditis elegans	ECA1217	ECA1216	CeNDR	TRUE	Hawaiian
Caenorhabditis elegans	ECA1218	ECA1216	CeNDR	TRUE	Hawaiian
Caenorhabditis elegans	ECA1220	ECA812	CeNDR	TRUE	Hawaiian
Caenorhabditis elegans	ECA1221	ECA812	CeNDR	TRUE	Hawaiian
Caenorhabditis elegans	ECA1222	ECA1225	CeNDR	TRUE	Hawaiian
Caenorhabditis elegans	ECA1223	ECA1223	CeNDR	TRUE	Hawaiian
Caenorhabditis elegans	ECA1224	ECA1223	CeNDR	TRUE	Hawaiian
Caenorhabditis elegans	ECA1225	ECA1225	CeNDR	TRUE	Hawaiian
Caenorhabditis elegans	ECA1226	ECA1225	CeNDR	TRUE	Hawaiian
Caenorhabditis elegans	ECA1227	ECA1225	CeNDR	TRUE	Hawaiian
Caenorhabditis elegans	ECA1228	ECA1228	CeNDR	TRUE	Hawaiian
Caenorhabditis elegans	ECA1229	ECA1229	CeNDR	TRUE	Hawaiian
Caenorhabditis elegans	ECA1230	ECA1229	CeNDR	TRUE	Hawaiian
Caenorhabditis elegans	ECA1231	ECA1229	CeNDR	TRUE	Hawaiian
Caenorhabditis elegans	ECA1232	ECA1232	CeNDR	TRUE	Hawaiian
Caenorhabditis elegans	ECA1233	ECA1229	CeNDR	TRUE	Hawaiian
Caenorhabditis elegans	ECA1234	ECA1237	CeNDR	TRUE	Hawaiian
Caenorhabditis elegans	ECA1235	ECA1237	CeNDR	TRUE	Hawaiian
Caenorhabditis elegans	ECA1236	ECA1237	CeNDR	TRUE	Hawaiian
Caenorhabditis elegans	ECA1237	ECA1237	CeNDR	TRUE	Hawaiian
Caenorhabditis elegans	ECA1238	ECA1238	CeNDR	TRUE	Hawaiian
Caenorhabditis elegans	ECA1239	ECA1238	CeNDR	TRUE	Hawaiian
Caenorhabditis elegans	ECA1240	ECA1240	CeNDR	TRUE	Hawaiian
Caenorhabditis elegans	ECA1241	ECA1229	CeNDR	TRUE	Hawaiian
Caenorhabditis elegans	ECA1242	ECA1242	CeNDR	TRUE	Hawaiian
Caenorhabditis elegans	ECA1243	ECA1243	CeNDR	TRUE	Hawaiian
Caenorhabditis elegans	ECA1244	ECA760	CeNDR	TRUE	Hawaiian
Caenorhabditis elegans	ECA1245	ECA760	CeNDR	TRUE	Hawaiian
Caenorhabditis elegans	ECA1246	ECA1247	CeNDR	TRUE	Hawaiian
Caenorhabditis elegans	ECA1247	ECA1247	CeNDR	TRUE	Hawaiian
Caenorhabditis elegans	ECA1249	ECA1255	CeNDR	TRUE	Hawaiian
Caenorhabditis elegans	ECA1250	ECA1251	CeNDR	TRUE	Hawaiian
Caenorhabditis elegans	ECA1251	ECA1251	CeNDR	TRUE	Hawaiian
Caenorhabditis elegans	ECA1252	ECA1252	CeNDR	TRUE	Hawaiian
Caenorhabditis elegans	ECA1253	ECA1253	CeNDR	TRUE	Hawaiian
Caenorhabditis elegans	ECA1254	ECA1257	CeNDR	TRUE	Hawaiian
Caenorhabditis elegans	ECA1255	ECA1255	CeNDR	TRUE	Hawaiian
Caenorhabditis elegans	ECA1256	ECA1255	CeNDR	TRUE	Hawaiian
Caenorhabditis elegans	ECA1257	ECA1257	CeNDR	TRUE	Hawaiian
Caenorhabditis elegans	ECA1258	ECA1257	CeNDR	TRUE	Hawaiian
Caenorhabditis elegans	ECA1259	ECA1260	CeNDR	TRUE	Hawaiian
Caenorhabditis elegans	ECA1260	ECA1260	CeNDR	TRUE	Hawaiian
Caenorhabditis elegans	ECA1261	ECA1261	CeNDR	TRUE	Hawaiian
Caenorhabditis elegans	ECA1262	ECA1281	CeNDR	TRUE	Hawaiian
Caenorhabditis elegans	ECA1263	ECA1281	CeNDR	TRUE	Hawaiian
Caenorhabditis elegans	ECA1264	ECA1281	CeNDR	TRUE	Hawaiian
Caenorhabditis elegans	ECA1265	ECA1288	CeNDR	TRUE	Hawaiian
Caenorhabditis elegans	ECA1266	ECA1288	CeNDR	TRUE	Hawaiian
Caenorhabditis elegans	ECA1267	ECA1269	CeNDR	TRUE	Hawaiian
Caenorhabditis elegans	ECA1268	ECA1269	CeNDR	TRUE	Hawaiian
Caenorhabditis elegans	ECA1269	ECA1269	CeNDR	TRUE	Hawaiian
Caenorhabditis elegans	ECA1270	ECA1271	CeNDR	TRUE	Hawaiian
Caenorhabditis elegans	ECA1271	ECA1271	CeNDR	TRUE	Hawaiian
Caenorhabditis elegans	ECA1272	ECA1247	CeNDR	TRUE	Hawaiian
Caenorhabditis elegans	ECA1273	ECA1281	CeNDR	TRUE	Hawaiian
Caenorhabditis elegans	ECA1274	ECA1247	CeNDR	TRUE	Hawaiian
Caenorhabditis elegans	ECA1275	ECA1281	CeNDR	TRUE	Hawaiian
Caenorhabditis elegans	ECA1276	ECA1276	CeNDR	TRUE	Hawaiian
Caenorhabditis elegans	ECA1277	ECA1276	CeNDR	TRUE	Hawaiian
Caenorhabditis elegans	ECA1278	ECA1278	CeNDR	TRUE	Hawaiian
Caenorhabditis elegans	ECA1279	ECA1281	CeNDR	TRUE	Hawaiian
Caenorhabditis elegans	ECA1281	ECA1281	CeNDR	TRUE	Hawaiian
Caenorhabditis elegans	ECA1282	ECA1281	CeNDR	TRUE	Hawaiian
Caenorhabditis elegans	ECA1283	ECA1283	CeNDR	TRUE	Hawaiian
Caenorhabditis elegans	ECA1284	ECA1284	CeNDR	TRUE	Hawaiian
Caenorhabditis elegans	ECA1285	ECA1284	CeNDR	TRUE	Hawaiian
Caenorhabditis elegans	ECA1286	ECA1286	CeNDR	TRUE	Hawaiian
Caenorhabditis elegans	ECA1287	ECA1287	CeNDR	TRUE	Hawaiian
Caenorhabditis elegans	ECA1288	ECA1288	CeNDR	TRUE	Hawaiian
Caenorhabditis elegans	ECA1289	ECA1289	CeNDR	TRUE	Hawaiian
Caenorhabditis elegans	ECA1290	ECA1286	CeNDR	TRUE	Hawaiian
Caenorhabditis elegans	ECA1291	ECA760	CeNDR	TRUE	Hawaiian
Caenorhabditis elegans	ECA1292	ECA1298	CeNDR	TRUE	Hawaiian
Caenorhabditis elegans	ECA1293	ECA1293	CeNDR	TRUE	Hawaiian
Caenorhabditis elegans	ECA1294	ECA1293	CeNDR	TRUE	Hawaiian
Caenorhabditis elegans	ECA1295	ECA1298	CeNDR	TRUE	Hawaiian
Caenorhabditis elegans	ECA1296	ECA1298	CeNDR	TRUE	Hawaiian
Caenorhabditis elegans	ECA1297	ECA1298	CeNDR	TRUE	Hawaiian
Caenorhabditis elegans	ECA1298	ECA1298	CeNDR	TRUE	Hawaiian
Caenorhabditis elegans	ECA1316	ECA1316	CeNDR	TRUE	non-Hawaiian
Caenorhabditis elegans	ECA1385	ECA760	CeNDR	TRUE	Hawaiian
Caenorhabditis elegans	ECA1389	ECA1413	CeNDR	TRUE	Hawaiian
Caenorhabditis elegans	ECA1391	ECA1413	CeNDR	TRUE	Hawaiian
Caenorhabditis elegans	ECA1409	ECA1409	CeNDR	TRUE	Hawaiian
Caenorhabditis elegans	ECA1413	ECA1413	CeNDR	TRUE	Hawaiian
Caenorhabditis elegans	ECA1415	ECA1413	CeNDR	TRUE	Hawaiian
Caenorhabditis elegans	ECA1441	ECA724	CeNDR	TRUE	Hawaiian
Caenorhabditis elegans	ECA1465	ECA1493	CeNDR	TRUE	Hawaiian
Caenorhabditis elegans	ECA1467	ECA1493	CeNDR	TRUE	Hawaiian
Caenorhabditis elegans	ECA1493	ECA1493	CeNDR	TRUE	Hawaiian
Caenorhabditis elegans	ECA1515	ECA1493	CeNDR	TRUE	Hawaiian
Caenorhabditis elegans	ECA1689	ECA2111	CeNDR	TRUE	Hawaiian
Caenorhabditis elegans	ECA1691	ECA2111	CeNDR	TRUE	Hawaiian
Caenorhabditis elegans	ECA1693	ECA1693	CeNDR	TRUE	Hawaiian
Caenorhabditis elegans	ECA1695	ECA2111	CeNDR	TRUE	Hawaiian
Caenorhabditis elegans	ECA1709	ECA1713	CeNDR	TRUE	Hawaiian
Caenorhabditis elegans	ECA1711	ECA1713	CeNDR	TRUE	Hawaiian
Caenorhabditis elegans	ECA1713	ECA1713	CeNDR	TRUE	Hawaiian
Caenorhabditis elegans	ECA1715	ECA2151	CeNDR	TRUE	Hawaiian
Caenorhabditis elegans	ECA1717	ECA1717	CeNDR	TRUE	Hawaiian
Caenorhabditis elegans	ECA1718	ECA2151	CeNDR	TRUE	Hawaiian
Caenorhabditis elegans	ECA1721	ECA2151	CeNDR	TRUE	Hawaiian
Caenorhabditis elegans	ECA1723	ECA1851	CeNDR	TRUE	Hawaiian
Caenorhabditis elegans	ECA1725	ECA1725	CeNDR	TRUE	Hawaiian
Caenorhabditis elegans	ECA1727	ECA2159	CeNDR	TRUE	Hawaiian
Caenorhabditis elegans	ECA1729	ECA2159	CeNDR	TRUE	Hawaiian
Caenorhabditis elegans	ECA1731	ECA1769	CeNDR	TRUE	Hawaiian
Caenorhabditis elegans	ECA1733	ECA1751	CeNDR	TRUE	Hawaiian
Caenorhabditis elegans	ECA1735	ECA1751	CeNDR	TRUE	Hawaiian
Caenorhabditis elegans	ECA1737	ECA1751	CeNDR	TRUE	Hawaiian
Caenorhabditis elegans	ECA1739	ECA2091	CeNDR	TRUE	Hawaiian
Caenorhabditis elegans	ECA1741	ECA1751	CeNDR	TRUE	Hawaiian
Caenorhabditis elegans	ECA1743	ECA1761	CeNDR	TRUE	Hawaiian
Caenorhabditis elegans	ECA1745	ECA1751	CeNDR	TRUE	Hawaiian
Caenorhabditis elegans	ECA1747	ECA1751	CeNDR	TRUE	Hawaiian
Caenorhabditis elegans	ECA1749	ECA1751	CeNDR	TRUE	Hawaiian
Caenorhabditis elegans	ECA1751	ECA1751	CeNDR	TRUE	Hawaiian
Caenorhabditis elegans	ECA1753	ECA1751	CeNDR	TRUE	Hawaiian
Caenorhabditis elegans	ECA1755	ECA1757	CeNDR	TRUE	Hawaiian
Caenorhabditis elegans	ECA1757	ECA1757	CeNDR	TRUE	Hawaiian
Caenorhabditis elegans	ECA1759	ECA1853	CeNDR	TRUE	Hawaiian
Caenorhabditis elegans	ECA1761	ECA1761	CeNDR	TRUE	Hawaiian
Caenorhabditis elegans	ECA1763	ECA1761	CeNDR	TRUE	Hawaiian
Caenorhabditis elegans	ECA1765	ECA1761	CeNDR	TRUE	Hawaiian
Caenorhabditis elegans	ECA1767	ECA1761	CeNDR	TRUE	Hawaiian
Caenorhabditis elegans	ECA1769	ECA1769	CeNDR	TRUE	Hawaiian
Caenorhabditis elegans	ECA1771	ECA1769	CeNDR	TRUE	Hawaiian
Caenorhabditis elegans	ECA1779	ECA1281	CeNDR	TRUE	Hawaiian
Caenorhabditis elegans	ECA1781	ECA1281	CeNDR	TRUE	Hawaiian
Caenorhabditis elegans	ECA1783	ECA1281	CeNDR	TRUE	Hawaiian
Caenorhabditis elegans	ECA1785	ECA2377	CeNDR	TRUE	Hawaiian
Caenorhabditis elegans	ECA1787	ECA2081	CeNDR	TRUE	Hawaiian
Caenorhabditis elegans	ECA1789	ECA2081	CeNDR	TRUE	Hawaiian
Caenorhabditis elegans	ECA1791	ECA2443	CeNDR	TRUE	Hawaiian
Caenorhabditis elegans	ECA1793	ECA1793	CeNDR	TRUE	Hawaiian
Caenorhabditis elegans	ECA1795	ECA1769	CeNDR	TRUE	Hawaiian
Caenorhabditis elegans	ECA1797	ECA1769	CeNDR	TRUE	Hawaiian
Caenorhabditis elegans	ECA1799	ECA1805	CeNDR	TRUE	Hawaiian
Caenorhabditis elegans	ECA1801	ECA1805	CeNDR	TRUE	Hawaiian
Caenorhabditis elegans	ECA1803	ECA1805	CeNDR	TRUE	Hawaiian
Caenorhabditis elegans	ECA1805	ECA1805	CeNDR	TRUE	Hawaiian
Caenorhabditis elegans	ECA1807	ECA1807	CeNDR	TRUE	Hawaiian
Caenorhabditis elegans	ECA1809	ECA1815	CeNDR	TRUE	Hawaiian
Caenorhabditis elegans	ECA1811	ECA1815	CeNDR	TRUE	Hawaiian
Caenorhabditis elegans	ECA1813	ECA1815	CeNDR	TRUE	Hawaiian
Caenorhabditis elegans	ECA1815	ECA1815	CeNDR	TRUE	Hawaiian
Caenorhabditis elegans	ECA1817	ECA1815	CeNDR	TRUE	Hawaiian
Caenorhabditis elegans	ECA1819	ECA1815	CeNDR	TRUE	Hawaiian
Caenorhabditis elegans	ECA1821	ECA1821	CeNDR	TRUE	Hawaiian
Caenorhabditis elegans	ECA1823	ECA1821	CeNDR	TRUE	Hawaiian
Caenorhabditis elegans	ECA1825	ECA1825	CeNDR	TRUE	Hawaiian
Caenorhabditis elegans	ECA1827	ECA2336	CeNDR	TRUE	Hawaiian
Caenorhabditis elegans	ECA1829	ECA2336	CeNDR	TRUE	Hawaiian
Caenorhabditis elegans	ECA1831	ECA1825	CeNDR	TRUE	Hawaiian
Caenorhabditis elegans	ECA1833	ECA2336	CeNDR	TRUE	Hawaiian
Caenorhabditis elegans	ECA1835	ECA1843	CeNDR	TRUE	Hawaiian
Caenorhabditis elegans	ECA1837	ECA1843	CeNDR	TRUE	Hawaiian
Caenorhabditis elegans	ECA1839	ECA1843	CeNDR	TRUE	Hawaiian
Caenorhabditis elegans	ECA1841	ECA1843	CeNDR	TRUE	Hawaiian
Caenorhabditis elegans	ECA1843	ECA1843	CeNDR	TRUE	Hawaiian
Caenorhabditis elegans	ECA1845	ECA1885	CeNDR	TRUE	Hawaiian
Caenorhabditis elegans	ECA1847	ECA1885	CeNDR	TRUE	Hawaiian
Caenorhabditis elegans	ECA1849	ECA1885	CeNDR	TRUE	Hawaiian
Caenorhabditis elegans	ECA1851	ECA1851	CeNDR	TRUE	Hawaiian
Caenorhabditis elegans	ECA1853	ECA1853	CeNDR	TRUE	Hawaiian
Caenorhabditis elegans	ECA1855	ECA1853	CeNDR	TRUE	Hawaiian
Caenorhabditis elegans	ECA1857	ECA1853	CeNDR	TRUE	Hawaiian
Caenorhabditis elegans	ECA1859	ECA1853	CeNDR	TRUE	Hawaiian
Caenorhabditis elegans	ECA1861	ECA1919	CeNDR	TRUE	Hawaiian
Caenorhabditis elegans	ECA1863	ECA1919	CeNDR	TRUE	Hawaiian
Caenorhabditis elegans	ECA1865	ECA1919	CeNDR	TRUE	Hawaiian
Caenorhabditis elegans	ECA1867	ECA1919	CeNDR	TRUE	Hawaiian
Caenorhabditis elegans	ECA1869	ECA1919	CeNDR	TRUE	Hawaiian
Caenorhabditis elegans	ECA1871	ECA1919	CeNDR	TRUE	Hawaiian
Caenorhabditis elegans	ECA1873	ECA1901	CeNDR	TRUE	Hawaiian
Caenorhabditis elegans	ECA1875	ECA1875	CeNDR	TRUE	Hawaiian
Caenorhabditis elegans	ECA1877	ECA2336	CeNDR	TRUE	Hawaiian
Caenorhabditis elegans	ECA1878	ECA741	CeNDR	TRUE	Hawaiian
Caenorhabditis elegans	ECA1885	ECA1885	CeNDR	TRUE	Hawaiian
Caenorhabditis elegans	ECA1887	ECA1887	CeNDR	TRUE	Hawaiian
Caenorhabditis elegans	ECA1889	ECA1889	CeNDR	TRUE	Hawaiian
Caenorhabditis elegans	ECA189	ECA189	CeNDR	FALSE	Hawaiian
Caenorhabditis elegans	ECA1891	ECA1891	CeNDR	TRUE	Hawaiian
Caenorhabditis elegans	ECA1895	ECA2482	CeNDR	TRUE	Hawaiian
Caenorhabditis elegans	ECA1897	ECA1887	CeNDR	TRUE	Hawaiian
Caenorhabditis elegans	ECA1901	ECA1901	CeNDR	TRUE	Hawaiian
Caenorhabditis elegans	ECA1903	ECA1889	CeNDR	TRUE	Hawaiian
Caenorhabditis elegans	ECA1907	ECA2336	CeNDR	TRUE	Hawaiian
Caenorhabditis elegans	ECA1909	ECA2473	CeNDR	TRUE	Hawaiian
Caenorhabditis elegans	ECA191	ECA191	CeNDR	FALSE	Hawaiian
Caenorhabditis elegans	ECA1911	ECA2473	CeNDR	TRUE	Hawaiian
Caenorhabditis elegans	ECA1913	ECA2443	CeNDR	TRUE	Hawaiian
Caenorhabditis elegans	ECA1915	ECA2443	CeNDR	TRUE	Hawaiian
Caenorhabditis elegans	ECA1917	ECA2443	CeNDR	TRUE	Hawaiian
Caenorhabditis elegans	ECA1919	ECA1919	CeNDR	TRUE	Hawaiian
Caenorhabditis elegans	ECA1921	ECA1919	CeNDR	TRUE	Hawaiian
Caenorhabditis elegans	ECA1923	ECA1919	CeNDR	TRUE	Hawaiian
Caenorhabditis elegans	ECA1925	ECA1925	CeNDR	TRUE	Hawaiian
Caenorhabditis elegans	ECA1927	ECA1919	CeNDR	TRUE	Hawaiian
Caenorhabditis elegans	ECA1929	ECA1919	CeNDR	TRUE	Hawaiian
Caenorhabditis elegans	ECA1931	ECA1875	CeNDR	TRUE	Hawaiian
Caenorhabditis elegans	ECA1933	ECA1875	CeNDR	TRUE	Hawaiian
Caenorhabditis elegans	ECA1935	ECA1919	CeNDR	TRUE	Hawaiian
Caenorhabditis elegans	ECA1937	ECA1937	CeNDR	TRUE	Hawaiian
Caenorhabditis elegans	ECA1939	ECA1939	CeNDR	TRUE	Hawaiian
Caenorhabditis elegans	ECA1943	ECA1943	CeNDR	TRUE	Hawaiian
Caenorhabditis elegans	ECA1951	ECA1939	CeNDR	TRUE	Hawaiian
Caenorhabditis elegans	ECA1953	ECA1939	CeNDR	TRUE	Hawaiian
Caenorhabditis elegans	ECA1967	ECA1977	CeNDR	TRUE	Hawaiian
Caenorhabditis elegans	ECA1969	ECA1969	CeNDR	TRUE	Hawaiian
Caenorhabditis elegans	ECA1971	ECA1977	CeNDR	TRUE	Hawaiian
Caenorhabditis elegans	ECA1973	ECA1206	CeNDR	TRUE	Hawaiian
Caenorhabditis elegans	ECA1975	ECA1281	CeNDR	TRUE	Hawaiian
Caenorhabditis elegans	ECA1977	ECA1977	CeNDR	TRUE	Hawaiian
Caenorhabditis elegans	ECA1979	ECA1206	CeNDR	TRUE	Hawaiian
Caenorhabditis elegans	ECA1981	ECA1977	CeNDR	TRUE	Hawaiian
Caenorhabditis elegans	ECA1983	ECA1206	CeNDR	TRUE	Hawaiian
Caenorhabditis elegans	ECA1985	ECA1977	CeNDR	TRUE	Hawaiian
Caenorhabditis elegans	ECA1987	ECA1281	CeNDR	TRUE	Hawaiian
Caenorhabditis elegans	ECA1989	ECA1281	CeNDR	TRUE	Hawaiian
Caenorhabditis elegans	ECA1991	ECA1281	CeNDR	TRUE	Hawaiian
Caenorhabditis elegans	ECA1995	ECA1997	CeNDR	TRUE	Hawaiian
Caenorhabditis elegans	ECA1997	ECA1997	CeNDR	TRUE	Hawaiian
Caenorhabditis elegans	ECA2041	ECA2041	CeNDR	TRUE	Hawaiian
Caenorhabditis elegans	ECA2043	ECA2043	CeNDR	TRUE	Hawaiian
Caenorhabditis elegans	ECA2065	ECA2073	CeNDR	TRUE	Hawaiian
Caenorhabditis elegans	ECA2067	ECA2073	CeNDR	TRUE	Hawaiian
Caenorhabditis elegans	ECA2069	ECA2073	CeNDR	TRUE	Hawaiian
Caenorhabditis elegans	ECA2071	ECA2073	CeNDR	TRUE	Hawaiian
Caenorhabditis elegans	ECA2073	ECA2073	CeNDR	TRUE	Hawaiian
Caenorhabditis elegans	ECA2075	ECA2073	CeNDR	TRUE	Hawaiian
Caenorhabditis elegans	ECA2079	ECA2081	CeNDR	TRUE	Hawaiian
Caenorhabditis elegans	ECA2081	ECA2081	CeNDR	TRUE	Hawaiian
Caenorhabditis elegans	ECA2085	ECA2081	CeNDR	TRUE	Hawaiian
Caenorhabditis elegans	ECA2091	ECA2091	CeNDR	TRUE	Hawaiian
Caenorhabditis elegans	ECA2095	ECA2195	CeNDR	TRUE	Hawaiian
Caenorhabditis elegans	ECA2097	ECA2195	CeNDR	TRUE	Hawaiian
Caenorhabditis elegans	ECA2099	ECA2151	CeNDR	TRUE	Hawaiian
Caenorhabditis elegans	ECA2101	ECA2091	CeNDR	TRUE	Hawaiian
Caenorhabditis elegans	ECA2103	ECA2091	CeNDR	TRUE	Hawaiian
Caenorhabditis elegans	ECA2107	ECA2111	CeNDR	TRUE	Hawaiian
Caenorhabditis elegans	ECA2109	ECA2109	CeNDR	TRUE	Hawaiian
Caenorhabditis elegans	ECA2111	ECA2111	CeNDR	TRUE	Hawaiian
Caenorhabditis elegans	ECA2117	ECA2151	CeNDR	TRUE	Hawaiian
Caenorhabditis elegans	ECA2119	ECA2119	CeNDR	TRUE	Hawaiian
Caenorhabditis elegans	ECA2121	ECA1793	CeNDR	TRUE	Hawaiian
Caenorhabditis elegans	ECA2122	ECA2151	CeNDR	TRUE	Hawaiian
Caenorhabditis elegans	ECA2125	ECA2281	CeNDR	TRUE	Hawaiian
Caenorhabditis elegans	ECA2127	ECA2151	CeNDR	TRUE	Hawaiian
Caenorhabditis elegans	ECA2131	ECA2151	CeNDR	TRUE	Hawaiian
Caenorhabditis elegans	ECA2135	ECA2187	CeNDR	TRUE	Hawaiian
Caenorhabditis elegans	ECA2139	ECA2187	CeNDR	TRUE	Hawaiian
Caenorhabditis elegans	ECA2143	ECA2151	CeNDR	TRUE	Hawaiian
Caenorhabditis elegans	ECA2147	ECA2151	CeNDR	TRUE	Hawaiian
Caenorhabditis elegans	ECA2151	ECA2151	CeNDR	TRUE	Hawaiian
Caenorhabditis elegans	ECA2155	ECA2155	CeNDR	TRUE	Hawaiian
Caenorhabditis elegans	ECA2159	ECA2159	CeNDR	TRUE	Hawaiian
Caenorhabditis elegans	ECA2163	ECA2159	CeNDR	TRUE	Hawaiian
Caenorhabditis elegans	ECA2167	ECA2151	CeNDR	TRUE	Hawaiian
Caenorhabditis elegans	ECA2171	ECA2151	CeNDR	TRUE	Hawaiian
Caenorhabditis elegans	ECA2175	ECA2151	CeNDR	TRUE	Hawaiian
Caenorhabditis elegans	ECA2179	ECA2187	CeNDR	TRUE	Hawaiian
Caenorhabditis elegans	ECA2183	ECA2183	CeNDR	TRUE	Hawaiian
Caenorhabditis elegans	ECA2187	ECA2187	CeNDR	TRUE	Hawaiian
Caenorhabditis elegans	ECA2191	ECA2191	CeNDR	TRUE	Hawaiian
Caenorhabditis elegans	ECA2195	ECA2195	CeNDR	TRUE	Hawaiian
Caenorhabditis elegans	ECA2199	ECA2199	CeNDR	TRUE	Hawaiian
Caenorhabditis elegans	ECA2203	ECA2195	CeNDR	TRUE	Hawaiian
Caenorhabditis elegans	ECA2207	ECA2195	CeNDR	TRUE	Hawaiian
Caenorhabditis elegans	ECA2247	ECA2489	CeNDR	TRUE	Hawaiian
Caenorhabditis elegans	ECA2249	ECA2473	CeNDR	TRUE	Hawaiian
Caenorhabditis elegans	ECA2251	ECA2251	CeNDR	TRUE	Hawaiian
Caenorhabditis elegans	ECA2253	ECA2482	CeNDR	TRUE	Hawaiian
Caenorhabditis elegans	ECA2255	ECA2473	CeNDR	TRUE	Hawaiian
Caenorhabditis elegans	ECA2281	ECA2281	CeNDR	TRUE	Hawaiian
Caenorhabditis elegans	ECA2283	ECA2281	CeNDR	TRUE	Hawaiian
Caenorhabditis elegans	ECA2285	ECA2281	CeNDR	TRUE	Hawaiian
Caenorhabditis elegans	ECA2287	ECA2281	CeNDR	TRUE	Hawaiian
Caenorhabditis elegans	ECA2289	ECA2336	CeNDR	TRUE	Hawaiian
Caenorhabditis elegans	ECA2291	ECA2291	CeNDR	TRUE	Hawaiian
Caenorhabditis elegans	ECA2307	ECA741	CeNDR	TRUE	Hawaiian
Caenorhabditis elegans	ECA2309	ECA2091	CeNDR	TRUE	Hawaiian
Caenorhabditis elegans	ECA2311	ECA2091	CeNDR	TRUE	Hawaiian
Caenorhabditis elegans	ECA2313	ECA2091	CeNDR	TRUE	Hawaiian
Caenorhabditis elegans	ECA2315	ECA2091	CeNDR	TRUE	Hawaiian
Caenorhabditis elegans	ECA2319	ECA2336	CeNDR	TRUE	Hawaiian
Caenorhabditis elegans	ECA2321	ECA1757	CeNDR	TRUE	Hawaiian
Caenorhabditis elegans	ECA2322	ECA1757	CeNDR	TRUE	Hawaiian
Caenorhabditis elegans	ECA2324	ECA1853	CeNDR	TRUE	Hawaiian
Caenorhabditis elegans	ECA2326	ECA2332	CeNDR	TRUE	Hawaiian
Caenorhabditis elegans	ECA2328	ECA2332	CeNDR	TRUE	Hawaiian
Caenorhabditis elegans	ECA2330	ECA2332	CeNDR	TRUE	Hawaiian
Caenorhabditis elegans	ECA2332	ECA2332	CeNDR	TRUE	Hawaiian
Caenorhabditis elegans	ECA2334	ECA2334	CeNDR	TRUE	Hawaiian
Caenorhabditis elegans	ECA2336	ECA2336	CeNDR	TRUE	Hawaiian
Caenorhabditis elegans	ECA2338	ECA2336	CeNDR	TRUE	Hawaiian
Caenorhabditis elegans	ECA2340	ECA2334	CeNDR	TRUE	Hawaiian
Caenorhabditis elegans	ECA2342	ECA2344	CeNDR	TRUE	Hawaiian
Caenorhabditis elegans	ECA2344	ECA2344	CeNDR	TRUE	Hawaiian
Caenorhabditis elegans	ECA2348	ECA2350	CeNDR	TRUE	Hawaiian
Caenorhabditis elegans	ECA2350	ECA2350	CeNDR	TRUE	Hawaiian
Caenorhabditis elegans	ECA2352	ECA2350	CeNDR	TRUE	Hawaiian
Caenorhabditis elegans	ECA2354	ECA2360	CeNDR	TRUE	Hawaiian
Caenorhabditis elegans	ECA2356	ECA2360	CeNDR	TRUE	Hawaiian
Caenorhabditis elegans	ECA2358	ECA2360	CeNDR	TRUE	Hawaiian
Caenorhabditis elegans	ECA2360	ECA2360	CeNDR	TRUE	Hawaiian
Caenorhabditis elegans	ECA2362	ECA2360	CeNDR	TRUE	Hawaiian
Caenorhabditis elegans	ECA2365	ECA363	CeNDR	TRUE	Hawaiian
Caenorhabditis elegans	ECA2367	ECA2367	CeNDR	TRUE	Hawaiian
Caenorhabditis elegans	ECA2375	ECA2377	CeNDR	TRUE	Hawaiian
Caenorhabditis elegans	ECA2377	ECA2377	CeNDR	TRUE	Hawaiian
Caenorhabditis elegans	ECA2401	ECA2473	CeNDR	TRUE	Hawaiian
Caenorhabditis elegans	ECA2403	ECA2473	CeNDR	TRUE	Hawaiian
Caenorhabditis elegans	ECA2405	ECA2473	CeNDR	TRUE	Hawaiian
Caenorhabditis elegans	ECA2413	ECA2417	CeNDR	TRUE	Hawaiian
Caenorhabditis elegans	ECA2415	ECA2417	CeNDR	TRUE	Hawaiian
Caenorhabditis elegans	ECA2417	ECA2417	CeNDR	TRUE	Hawaiian
Caenorhabditis elegans	ECA2419	ECA2417	CeNDR	TRUE	Hawaiian
Caenorhabditis elegans	ECA2421	ECA2417	CeNDR	TRUE	Hawaiian
Caenorhabditis elegans	ECA2423	ECA2417	CeNDR	TRUE	Hawaiian
Caenorhabditis elegans	ECA2429	ECA1281	CeNDR	TRUE	Hawaiian
Caenorhabditis elegans	ECA243	CB4851	CeNDR	FALSE	non-Hawaiian
Caenorhabditis elegans	ECA2431	ECA1281	CeNDR	TRUE	Hawaiian
Caenorhabditis elegans	ECA2433	ECA1281	CeNDR	TRUE	Hawaiian
Caenorhabditis elegans	ECA2435	ECA1281	CeNDR	TRUE	Hawaiian
Caenorhabditis elegans	ECA2437	ECA2437	CeNDR	TRUE	Hawaiian
Caenorhabditis elegans	ECA2439	ECA1281	CeNDR	TRUE	Hawaiian
Caenorhabditis elegans	ECA2443	ECA2443	CeNDR	TRUE	Hawaiian
Caenorhabditis elegans	ECA2445	ECA2443	CeNDR	TRUE	Hawaiian
Caenorhabditis elegans	ECA2452	ECA2452	CeNDR	TRUE	Hawaiian
Caenorhabditis elegans	ECA246	CB4853	CeNDR	FALSE	non-Hawaiian
Caenorhabditis elegans	ECA2467	ECA2467	CeNDR	TRUE	Hawaiian
Caenorhabditis elegans	ECA2473	ECA2473	CeNDR	TRUE	Hawaiian
Caenorhabditis elegans	ECA2475	ECA2475	CeNDR	TRUE	Hawaiian
Caenorhabditis elegans	ECA2477	ECA2475	CeNDR	TRUE	Hawaiian
Caenorhabditis elegans	ECA2479	ECA2475	CeNDR	TRUE	Hawaiian
Caenorhabditis elegans	ECA248	CB4855	CeNDR	FALSE	non-Hawaiian
Caenorhabditis elegans	ECA2481	ECA2481	CeNDR	TRUE	Hawaiian
Caenorhabditis elegans	ECA2482	ECA2482	CeNDR	TRUE	Hawaiian
Caenorhabditis elegans	ECA2485	ECA2475	CeNDR	TRUE	Hawaiian
Caenorhabditis elegans	ECA2487	ECA2475	CeNDR	TRUE	Hawaiian
Caenorhabditis elegans	ECA2489	ECA2489	CeNDR	TRUE	Hawaiian
Caenorhabditis elegans	ECA250	CB4857	CeNDR	FALSE	non-Hawaiian
Caenorhabditis elegans	ECA251	CB4858	CeNDR	FALSE	non-Hawaiian
Caenorhabditis elegans	ECA2522	ECA2522	CeNDR	TRUE	non-Hawaiian
Caenorhabditis elegans	ECA2523	ECA2523	CeNDR	TRUE	non-Hawaiian
Caenorhabditis elegans	ECA2527	ECA2527	CeNDR	TRUE	non-Hawaiian
Caenorhabditis elegans	ECA2529	ECA2529	CeNDR	TRUE	non-Hawaiian
Caenorhabditis elegans	ECA2533	ECA2533	CeNDR	TRUE	non-Hawaiian
Caenorhabditis elegans	ECA2536	ECA2536	CeNDR	TRUE	non-Hawaiian
Caenorhabditis elegans	ECA2546	ECA2546	CeNDR	TRUE	non-Hawaiian
Caenorhabditis elegans	ECA2549	ECA2549	CeNDR	TRUE	non-Hawaiian
Caenorhabditis elegans	ECA2551	ECA2551	CeNDR	TRUE	non-Hawaiian
Caenorhabditis elegans	ECA2554	ECA2554	CeNDR	TRUE	non-Hawaiian
Caenorhabditis elegans	ECA2555	ECA2555	CeNDR	TRUE	non-Hawaiian
Caenorhabditis elegans	ECA2559	ECA2559	CeNDR	TRUE	non-Hawaiian
Caenorhabditis elegans	ECA2560	ECA2560	CeNDR	TRUE	non-Hawaiian
Caenorhabditis elegans	ECA2561	ECA2561	CeNDR	TRUE	non-Hawaiian
Caenorhabditis elegans	ECA2565	ECA2565	CeNDR	TRUE	non-Hawaiian
Caenorhabditis elegans	ECA2568	ECA2568	CeNDR	TRUE	non-Hawaiian
Caenorhabditis elegans	ECA2581	ECA2581	CeNDR	TRUE	non-Hawaiian
Caenorhabditis elegans	ECA2583	ECA2583	CeNDR	TRUE	non-Hawaiian
Caenorhabditis elegans	ECA2584	ECA2584	CeNDR	TRUE	non-Hawaiian
Caenorhabditis elegans	ECA259	PB306	CeNDR	FALSE	non-Hawaiian
Caenorhabditis elegans	ECA2594	ECA2594	CeNDR	TRUE	non-Hawaiian
Caenorhabditis elegans	ECA2595	ECA2595	CeNDR	TRUE	non-Hawaiian
Caenorhabditis elegans	ECA2601	ECA2601	CeNDR	TRUE	non-Hawaiian
Caenorhabditis elegans	ECA2602	ECA2602	CeNDR	TRUE	non-Hawaiian
Caenorhabditis elegans	ECA2603	ECA2603	CeNDR	TRUE	non-Hawaiian
Caenorhabditis elegans	ECA2607	ECA2607	CeNDR	TRUE	non-Hawaiian
Caenorhabditis elegans	ECA2609	ECA2609	CeNDR	TRUE	non-Hawaiian
Caenorhabditis elegans	ECA2612	ECA2612	CeNDR	TRUE	non-Hawaiian
Caenorhabditis elegans	ECA2615	ECA2615	CeNDR	TRUE	non-Hawaiian
Caenorhabditis elegans	ECA2641	ECA2641	CeNDR	TRUE	non-Hawaiian
Caenorhabditis elegans	ECA2648	ECA2648	CeNDR	TRUE	non-Hawaiian
Caenorhabditis elegans	ECA2656	ECA2656	CeNDR	TRUE	non-Hawaiian
Caenorhabditis elegans	ECA2659	ECA2659	CeNDR	TRUE	non-Hawaiian
Caenorhabditis elegans	ECA2660	ECA2660	CeNDR	TRUE	non-Hawaiian
Caenorhabditis elegans	ECA2672	ECA2672	CeNDR	TRUE	non-Hawaiian
Caenorhabditis elegans	ECA2676	ECA2676	CeNDR	TRUE	non-Hawaiian
Caenorhabditis elegans	ECA347	ECA347	CeNDR	FALSE	Hawaiian
Caenorhabditis elegans	ECA348	ECA348	CeNDR	FALSE	non-Hawaiian
Caenorhabditis elegans	ECA349	ECA349	CeNDR	FALSE	non-Hawaiian
Caenorhabditis elegans	ECA36	ECA36	CeNDR	FALSE	non-Hawaiian
Caenorhabditis elegans	ECA363	ECA363	CeNDR	FALSE	Hawaiian
Caenorhabditis elegans	ECA369	ECA369	CeNDR	FALSE	Hawaiian
Caenorhabditis elegans	ECA372	ECA372	CeNDR	FALSE	Hawaiian
Caenorhabditis elegans	ECA396	ECA396	CeNDR	FALSE	Hawaiian
Caenorhabditis elegans	ECA592	ECA592	CeNDR	FALSE	non-Hawaiian
Caenorhabditis elegans	ECA593	ECA593	CeNDR	FALSE	non-Hawaiian
Caenorhabditis elegans	ECA594	ECA594	CeNDR	FALSE	non-Hawaiian
Caenorhabditis elegans	ECA640	ECA640	CeNDR	FALSE	non-Hawaiian
Caenorhabditis elegans	ECA701	ECA701	CeNDR	FALSE	Hawaiian
Caenorhabditis elegans	ECA702	ECA701	CeNDR	FALSE	Hawaiian
Caenorhabditis elegans	ECA703	ECA703	CeNDR	FALSE	Hawaiian
Caenorhabditis elegans	ECA704	ECA812	CeNDR	FALSE	Hawaiian
Caenorhabditis elegans	ECA705	ECA705	CeNDR	FALSE	Hawaiian
Caenorhabditis elegans	ECA706	ECA706	CeNDR	FALSE	Hawaiian
Caenorhabditis elegans	ECA707	ECA778	CeNDR	FALSE	Hawaiian
Caenorhabditis elegans	ECA708	ECA778	CeNDR	FALSE	Hawaiian
Caenorhabditis elegans	ECA709	ECA778	CeNDR	FALSE	Hawaiian
Caenorhabditis elegans	ECA710	ECA710	CeNDR	FALSE	Hawaiian
Caenorhabditis elegans	ECA711	ECA712	CeNDR	FALSE	Hawaiian
Caenorhabditis elegans	ECA712	ECA712	CeNDR	FALSE	Hawaiian
Caenorhabditis elegans	ECA713	ECA712	CeNDR	FALSE	Hawaiian
Caenorhabditis elegans	ECA714	ECA712	CeNDR	FALSE	Hawaiian
Caenorhabditis elegans	ECA715	ECA712	CeNDR	FALSE	Hawaiian
Caenorhabditis elegans	ECA716	ECA807	CeNDR	FALSE	Hawaiian
Caenorhabditis elegans	ECA717	ECA807	CeNDR	FALSE	Hawaiian
Caenorhabditis elegans	ECA718	ECA807	CeNDR	FALSE	Hawaiian
Caenorhabditis elegans	ECA719	ECA812	CeNDR	FALSE	Hawaiian
Caenorhabditis elegans	ECA720	ECA807	CeNDR	FALSE	Hawaiian
Caenorhabditis elegans	ECA721	ECA778	CeNDR	FALSE	Hawaiian
Caenorhabditis elegans	ECA722	ECA722	CeNDR	FALSE	Hawaiian
Caenorhabditis elegans	ECA723	ECA723	CeNDR	FALSE	Hawaiian
Caenorhabditis elegans	ECA724	ECA724	CeNDR	FALSE	Hawaiian
Caenorhabditis elegans	ECA725	ECA724	CeNDR	FALSE	Hawaiian
Caenorhabditis elegans	ECA726	ECA724	CeNDR	FALSE	Hawaiian
Caenorhabditis elegans	ECA727	ECA724	CeNDR	FALSE	Hawaiian
Caenorhabditis elegans	ECA728	ECA723	CeNDR	FALSE	Hawaiian
Caenorhabditis elegans	ECA729	ECA723	CeNDR	FALSE	Hawaiian
Caenorhabditis elegans	ECA730	ECA730	CeNDR	FALSE	Hawaiian
Caenorhabditis elegans	ECA731	ECA733	CeNDR	FALSE	Hawaiian
Caenorhabditis elegans	ECA732	ECA732	CeNDR	FALSE	Hawaiian
Caenorhabditis elegans	ECA733	ECA733	CeNDR	FALSE	Hawaiian
Caenorhabditis elegans	ECA734	ECA738	CeNDR	FALSE	Hawaiian
Caenorhabditis elegans	ECA735	ECA738	CeNDR	FALSE	Hawaiian
Caenorhabditis elegans	ECA736	ECA738	CeNDR	FALSE	Hawaiian
Caenorhabditis elegans	ECA737	ECA738	CeNDR	FALSE	Hawaiian
Caenorhabditis elegans	ECA738	ECA738	CeNDR	FALSE	Hawaiian
Caenorhabditis elegans	ECA739	ECA760	CeNDR	FALSE	Hawaiian
Caenorhabditis elegans	ECA740	ECA740	CeNDR	FALSE	Hawaiian
Caenorhabditis elegans	ECA741	ECA741	CeNDR	FALSE	Hawaiian
Caenorhabditis elegans	ECA742	ECA742	CeNDR	FALSE	Hawaiian
Caenorhabditis elegans	ECA743	ECA743	CeNDR	FALSE	Hawaiian
Caenorhabditis elegans	ECA744	ECA744	CeNDR	FALSE	Hawaiian
Caenorhabditis elegans	ECA745	ECA745	CeNDR	FALSE	Hawaiian
Caenorhabditis elegans	ECA746	ECA746	CeNDR	FALSE	Hawaiian
Caenorhabditis elegans	ECA747	ECA745	CeNDR	FALSE	Hawaiian
Caenorhabditis elegans	ECA748	ECA812	CeNDR	FALSE	Hawaiian
Caenorhabditis elegans	ECA749	ECA760	CeNDR	FALSE	Hawaiian
Caenorhabditis elegans	ECA750	ECA812	CeNDR	FALSE	Hawaiian
Caenorhabditis elegans	ECA751	ECA812	CeNDR	FALSE	Hawaiian
Caenorhabditis elegans	ECA752	ECA760	CeNDR	FALSE	Hawaiian
Caenorhabditis elegans	ECA753	ECA760	CeNDR	FALSE	Hawaiian
Caenorhabditis elegans	ECA754	ECA760	CeNDR	FALSE	Hawaiian
Caenorhabditis elegans	ECA755	ECA812	CeNDR	FALSE	Hawaiian
Caenorhabditis elegans	ECA756	ECA778	CeNDR	FALSE	Hawaiian
Caenorhabditis elegans	ECA757	ECA778	CeNDR	FALSE	Hawaiian
Caenorhabditis elegans	ECA758	ECA760	CeNDR	FALSE	Hawaiian
Caenorhabditis elegans	ECA759	ECA812	CeNDR	FALSE	Hawaiian
Caenorhabditis elegans	ECA760	ECA760	CeNDR	FALSE	Hawaiian
Caenorhabditis elegans	ECA761	ECA812	CeNDR	FALSE	Hawaiian
Caenorhabditis elegans	ECA762	ECA812	CeNDR	FALSE	Hawaiian
Caenorhabditis elegans	ECA763	ECA778	CeNDR	FALSE	Hawaiian
Caenorhabditis elegans	ECA764	ECA778	CeNDR	FALSE	Hawaiian
Caenorhabditis elegans	ECA765	ECA778	CeNDR	FALSE	Hawaiian
Caenorhabditis elegans	ECA766	ECA778	CeNDR	FALSE	Hawaiian
Caenorhabditis elegans	ECA767	ECA778	CeNDR	FALSE	Hawaiian
Caenorhabditis elegans	ECA768	ECA768	CeNDR	FALSE	Hawaiian
Caenorhabditis elegans	ECA769	ECA760	CeNDR	FALSE	Hawaiian
Caenorhabditis elegans	ECA770	ECA807	CeNDR	FALSE	Hawaiian
Caenorhabditis elegans	ECA771	ECA812	CeNDR	FALSE	Hawaiian
Caenorhabditis elegans	ECA772	ECA768	CeNDR	FALSE	Hawaiian
Caenorhabditis elegans	ECA773	ECA812	CeNDR	FALSE	Hawaiian
Caenorhabditis elegans	ECA774	ECA812	CeNDR	FALSE	Hawaiian
Caenorhabditis elegans	ECA775	ECA812	CeNDR	FALSE	Hawaiian
Caenorhabditis elegans	ECA776	ECA812	CeNDR	FALSE	Hawaiian
Caenorhabditis elegans	ECA777	ECA777	CeNDR	FALSE	Hawaiian
Caenorhabditis elegans	ECA778	ECA778	CeNDR	FALSE	Hawaiian
Caenorhabditis elegans	ECA779	ECA760	CeNDR	FALSE	Hawaiian
Caenorhabditis elegans	ECA780	ECA760	CeNDR	FALSE	Hawaiian
Caenorhabditis elegans	ECA781	ECA778	CeNDR	FALSE	Hawaiian
Caenorhabditis elegans	ECA782	ECA812	CeNDR	FALSE	Hawaiian
Caenorhabditis elegans	ECA783	ECA812	CeNDR	FALSE	Hawaiian
Caenorhabditis elegans	ECA784	ECA760	CeNDR	FALSE	Hawaiian
Caenorhabditis elegans	ECA785	ECA760	CeNDR	FALSE	Hawaiian
Caenorhabditis elegans	ECA786	ECA812	CeNDR	FALSE	Hawaiian
Caenorhabditis elegans	ECA787	ECA812	CeNDR	FALSE	Hawaiian
Caenorhabditis elegans	ECA807	ECA807	CeNDR	FALSE	Hawaiian
Caenorhabditis elegans	ECA808	ECA760	CeNDR	FALSE	Hawaiian
Caenorhabditis elegans	ECA809	ECA812	CeNDR	FALSE	Hawaiian
Caenorhabditis elegans	ECA810	ECA778	CeNDR	FALSE	Hawaiian
Caenorhabditis elegans	ECA811	ECA778	CeNDR	FALSE	Hawaiian
Caenorhabditis elegans	ECA812	ECA812	CeNDR	FALSE	Hawaiian
Caenorhabditis elegans	ECA813	ECA812	CeNDR	FALSE	Hawaiian
Caenorhabditis elegans	ECA822	ECA705	CeNDR	FALSE	Hawaiian
Caenorhabditis elegans	ECA923	ECA923	CeNDR	FALSE	Hawaiian
Caenorhabditis elegans	ECA928	ECA928	CeNDR	FALSE	Hawaiian
Caenorhabditis elegans	ECA930	ECA930	CeNDR	FALSE	non-Hawaiian
Caenorhabditis elegans	ED3005	ED3005	CeNDR	FALSE	non-Hawaiian
Caenorhabditis elegans	ED3011	ED3011	CeNDR	FALSE	non-Hawaiian
Caenorhabditis elegans	ED3012	ED3012	CeNDR	FALSE	non-Hawaiian
Caenorhabditis elegans	ED3017	ED3017	CeNDR	FALSE	non-Hawaiian
Caenorhabditis elegans	ED3040	ED3040	CeNDR	FALSE	non-Hawaiian
Caenorhabditis elegans	ED3046	ED3046	CeNDR	FALSE	non-Hawaiian
Caenorhabditis elegans	ED3048	ED3048	CeNDR	FALSE	non-Hawaiian
Caenorhabditis elegans	ED3049	ED3049	CeNDR	FALSE	non-Hawaiian
Caenorhabditis elegans	ED3052	ED3052	CeNDR	FALSE	non-Hawaiian
Caenorhabditis elegans	ED3073	ED3073	CeNDR	FALSE	non-Hawaiian
Caenorhabditis elegans	ED3077	ED3077	CeNDR	FALSE	non-Hawaiian
Caenorhabditis elegans	EG4347	EG4347	CeNDR	FALSE	non-Hawaiian
Caenorhabditis elegans	EG4349	EG4349	CeNDR	FALSE	non-Hawaiian
Caenorhabditis elegans	EG4724	EG4724	CeNDR	FALSE	non-Hawaiian
Caenorhabditis elegans	EG4725	EG4725	CeNDR	FALSE	non-Hawaiian
Caenorhabditis elegans	EG4946	EG4946	CeNDR	FALSE	non-Hawaiian
Caenorhabditis elegans	GXW1	GXW1	CeNDR	FALSE	non-Hawaiian
Caenorhabditis elegans	JR4305	JR4305	CeNDR	TRUE	non-Hawaiian
Caenorhabditis elegans	JT11398	JT11398	CeNDR	FALSE	non-Hawaiian
Caenorhabditis elegans	JU1088	JU1088	CeNDR	FALSE	non-Hawaiian
Caenorhabditis elegans	JU1172	JU1172	CeNDR	FALSE	non-Hawaiian
Caenorhabditis elegans	JU1200	JU1200	CeNDR	FALSE	non-Hawaiian
Caenorhabditis elegans	JU1212	JU1212	CeNDR	FALSE	non-Hawaiian
Caenorhabditis elegans	JU1213	JU1213	CeNDR	FALSE	non-Hawaiian
Caenorhabditis elegans	JU1242	JU1242	CeNDR	FALSE	non-Hawaiian
Caenorhabditis elegans	JU1246	JU1246	CeNDR	FALSE	non-Hawaiian
Caenorhabditis elegans	JU1249	JU1249	CeNDR	FALSE	non-Hawaiian
Caenorhabditis elegans	JU1395	JU1395	CeNDR	FALSE	non-Hawaiian
Caenorhabditis elegans	JU1400	JU1400	CeNDR	FALSE	non-Hawaiian
Caenorhabditis elegans	JU1409	JU1409	CeNDR	FALSE	non-Hawaiian
Caenorhabditis elegans	JU1440	JU1440	CeNDR	FALSE	non-Hawaiian
Caenorhabditis elegans	JU1491	JU1491	CeNDR	FALSE	non-Hawaiian
Caenorhabditis elegans	JU1530	JU1530	CeNDR	FALSE	non-Hawaiian
Caenorhabditis elegans	JU1543	JU1543	CeNDR	FALSE	non-Hawaiian
Caenorhabditis elegans	JU1568	JU1568	CeNDR	FALSE	non-Hawaiian
Caenorhabditis elegans	JU1581	JU1581	CeNDR	FALSE	non-Hawaiian
Caenorhabditis elegans	JU1586	JU1586	CeNDR	FALSE	non-Hawaiian
Caenorhabditis elegans	JU1652	JU1652	CeNDR	FALSE	non-Hawaiian
Caenorhabditis elegans	JU1666	JU1666	CeNDR	FALSE	non-Hawaiian
Caenorhabditis elegans	JU1792	JU1792	CeNDR	FALSE	non-Hawaiian
Caenorhabditis elegans	JU1793	JU1793	CeNDR	FALSE	non-Hawaiian
Caenorhabditis elegans	JU1808	JU1808	CeNDR	FALSE	non-Hawaiian
Caenorhabditis elegans	JU1896	JU1896	CeNDR	FALSE	non-Hawaiian
Caenorhabditis elegans	JU1934	JU1934	CeNDR	FALSE	non-Hawaiian
Caenorhabditis elegans	JU2001	JU2001	CeNDR	FALSE	non-Hawaiian
Caenorhabditis elegans	JU2007	JU2007	CeNDR	FALSE	non-Hawaiian
Caenorhabditis elegans	JU2016	JU2016	CeNDR	FALSE	non-Hawaiian
Caenorhabditis elegans	JU2017	JU2017	CeNDR	FALSE	non-Hawaiian
Caenorhabditis elegans	JU2106	JU2106	CeNDR	FALSE	non-Hawaiian
Caenorhabditis elegans	JU2131	JU2131	CeNDR	FALSE	non-Hawaiian
Caenorhabditis elegans	JU2141	JU2141	CeNDR	FALSE	non-Hawaiian
Caenorhabditis elegans	JU2234	JU2234	CeNDR	FALSE	non-Hawaiian
Caenorhabditis elegans	JU2250	JU2250	CeNDR	FALSE	non-Hawaiian
Caenorhabditis elegans	JU2257	JU2257	CeNDR	FALSE	non-Hawaiian
Caenorhabditis elegans	JU2316	JU2316	CeNDR	FALSE	non-Hawaiian
Caenorhabditis elegans	JU2464	JU2464	CeNDR	FALSE	non-Hawaiian
Caenorhabditis elegans	JU2466	JU2466	CeNDR	FALSE	non-Hawaiian
Caenorhabditis elegans	JU2478	JU2478	CeNDR	FALSE	non-Hawaiian
Caenorhabditis elegans	JU2513	JU2513	CeNDR	FALSE	non-Hawaiian
Caenorhabditis elegans	JU2519	JU2519	CeNDR	FALSE	non-Hawaiian
Caenorhabditis elegans	JU2522	JU2522	CeNDR	FALSE	non-Hawaiian
Caenorhabditis elegans	JU2526	JU2526	CeNDR	FALSE	non-Hawaiian
Caenorhabditis elegans	JU2534	JU2534	CeNDR	FALSE	non-Hawaiian
Caenorhabditis elegans	JU2565	JU2565	CeNDR	FALSE	non-Hawaiian
Caenorhabditis elegans	JU2566	JU2566	CeNDR	FALSE	non-Hawaiian
Caenorhabditis elegans	JU2570	JU2570	CeNDR	FALSE	non-Hawaiian
Caenorhabditis elegans	JU2572	JU2572	CeNDR	FALSE	non-Hawaiian
Caenorhabditis elegans	JU2575	JU2575	CeNDR	FALSE	non-Hawaiian
Caenorhabditis elegans	JU2576	JU2576	CeNDR	FALSE	non-Hawaiian
Caenorhabditis elegans	JU2578	JU2578	CeNDR	FALSE	non-Hawaiian
Caenorhabditis elegans	JU258	JU258	CeNDR	FALSE	non-Hawaiian
Caenorhabditis elegans	JU2581	JU2581	CeNDR	FALSE	non-Hawaiian
Caenorhabditis elegans	JU2586	JU2586	CeNDR	FALSE	non-Hawaiian
Caenorhabditis elegans	JU2587	JU2587	CeNDR	FALSE	non-Hawaiian
Caenorhabditis elegans	JU2592	JU2592	CeNDR	FALSE	non-Hawaiian
Caenorhabditis elegans	JU2593	JU2593	CeNDR	FALSE	non-Hawaiian
Caenorhabditis elegans	JU2600	JU2600	CeNDR	FALSE	non-Hawaiian
Caenorhabditis elegans	JU2610	JU2610	CeNDR	FALSE	non-Hawaiian
Caenorhabditis elegans	JU2619	JU2619	CeNDR	FALSE	non-Hawaiian
Caenorhabditis elegans	JU2800	JU2800	CeNDR	FALSE	non-Hawaiian
Caenorhabditis elegans	JU2811	JU2811	CeNDR	FALSE	non-Hawaiian
Caenorhabditis elegans	JU2825	JU2825	CeNDR	FALSE	non-Hawaiian
Caenorhabditis elegans	JU2829	JU2829	CeNDR	FALSE	non-Hawaiian
Caenorhabditis elegans	JU2838	JU2838	CeNDR	FALSE	non-Hawaiian
Caenorhabditis elegans	JU2841	JU2841	CeNDR	FALSE	non-Hawaiian
Caenorhabditis elegans	JU2853	JU2853	CeNDR	FALSE	non-Hawaiian
Caenorhabditis elegans	JU2862	JU2862	CeNDR	FALSE	non-Hawaiian
Caenorhabditis elegans	JU2866	JU2866	CeNDR	FALSE	non-Hawaiian
Caenorhabditis elegans	JU2878	JU2878	CeNDR	FALSE	non-Hawaiian
Caenorhabditis elegans	JU2879	JU2879	CeNDR	FALSE	non-Hawaiian
Caenorhabditis elegans	JU2906	JU2906	CeNDR	FALSE	non-Hawaiian
Caenorhabditis elegans	JU2907	JU2907	CeNDR	FALSE	non-Hawaiian
Caenorhabditis elegans	JU310	JU310	CeNDR	FALSE	non-Hawaiian
Caenorhabditis elegans	JU311	JU311	CeNDR	FALSE	non-Hawaiian
Caenorhabditis elegans	JU3125	JU3125	CeNDR	FALSE	non-Hawaiian
Caenorhabditis elegans	JU3127	JU3127	CeNDR	FALSE	non-Hawaiian
Caenorhabditis elegans	JU3128	JU3128	CeNDR	FALSE	non-Hawaiian
Caenorhabditis elegans	JU3132	JU3132	CeNDR	FALSE	non-Hawaiian
Caenorhabditis elegans	JU3134	JU3134	CeNDR	FALSE	non-Hawaiian
Caenorhabditis elegans	JU3135	JU3135	CeNDR	FALSE	non-Hawaiian
Caenorhabditis elegans	JU3137	JU3137	CeNDR	FALSE	non-Hawaiian
Caenorhabditis elegans	JU3140	JU3140	CeNDR	FALSE	non-Hawaiian
Caenorhabditis elegans	JU3141	JU3141	CeNDR	FALSE	non-Hawaiian
Caenorhabditis elegans	JU3144	JU3144	CeNDR	FALSE	non-Hawaiian
Caenorhabditis elegans	JU3166	JU3166	CeNDR	FALSE	non-Hawaiian
Caenorhabditis elegans	JU3167	JU3167	CeNDR	FALSE	non-Hawaiian
Caenorhabditis elegans	JU3169	JU3169	CeNDR	FALSE	non-Hawaiian
Caenorhabditis elegans	JU3224	JU3224	CeNDR	FALSE	non-Hawaiian
Caenorhabditis elegans	JU3225	JU3225	CeNDR	FALSE	non-Hawaiian
Caenorhabditis elegans	JU3226	JU3226	CeNDR	FALSE	non-Hawaiian
Caenorhabditis elegans	JU3228	JU3228	CeNDR	FALSE	non-Hawaiian
Caenorhabditis elegans	JU323	JU323	CeNDR	FALSE	non-Hawaiian
Caenorhabditis elegans	JU3280	JU3280	CeNDR	FALSE	non-Hawaiian
Caenorhabditis elegans	JU3282	JU3282	CeNDR	FALSE	non-Hawaiian
Caenorhabditis elegans	JU3291	JU3291	CeNDR	FALSE	non-Hawaiian
Caenorhabditis elegans	JU3318	JU3318	CeNDR	TRUE	non-Hawaiian
Caenorhabditis elegans	JU346	JU346	CeNDR	FALSE	non-Hawaiian
Caenorhabditis elegans	JU360	JU360	CeNDR	FALSE	non-Hawaiian
Caenorhabditis elegans	JU367	JU367	CeNDR	FALSE	non-Hawaiian
Caenorhabditis elegans	JU3795	JU3795	CeNDR	TRUE	non-Hawaiian
Caenorhabditis elegans	JU393	JU393	CeNDR	FALSE	non-Hawaiian
Caenorhabditis elegans	JU394	JU394	CeNDR	FALSE	non-Hawaiian
Caenorhabditis elegans	JU397	JU397	CeNDR	FALSE	non-Hawaiian
Caenorhabditis elegans	JU4047	JU4047	CeNDR	TRUE	non-Hawaiian
Caenorhabditis elegans	JU406	JU406	CeNDR	FALSE	non-Hawaiian
Caenorhabditis elegans	JU4073	JU4073	CeNDR	TRUE	non-Hawaiian
Caenorhabditis elegans	JU4082	JU4082	CeNDR	TRUE	non-Hawaiian
Caenorhabditis elegans	JU4098	JU4098	CeNDR	TRUE	non-Hawaiian
Caenorhabditis elegans	JU440	JU440	CeNDR	FALSE	non-Hawaiian
Caenorhabditis elegans	JU561	JU561	CeNDR	FALSE	non-Hawaiian
Caenorhabditis elegans	JU642	JU642	CeNDR	FALSE	non-Hawaiian
Caenorhabditis elegans	JU751	JU751	CeNDR	FALSE	non-Hawaiian
Caenorhabditis elegans	JU774	JU774	CeNDR	FALSE	non-Hawaiian
Caenorhabditis elegans	JU775	JU775	CeNDR	FALSE	non-Hawaiian
Caenorhabditis elegans	JU778	JU778	CeNDR	FALSE	non-Hawaiian
Caenorhabditis elegans	JU782	JU782	CeNDR	FALSE	non-Hawaiian
Caenorhabditis elegans	JU792	JU792	CeNDR	FALSE	non-Hawaiian
Caenorhabditis elegans	JU830	JU830	CeNDR	FALSE	non-Hawaiian
Caenorhabditis elegans	JU847	JU847	CeNDR	FALSE	non-Hawaiian
Caenorhabditis elegans	KR314	KR314	CeNDR	FALSE	non-Hawaiian
Caenorhabditis elegans	LKC34	LKC34	CeNDR	FALSE	non-Hawaiian
Caenorhabditis elegans	MY1	MY1	CeNDR	FALSE	non-Hawaiian
Caenorhabditis elegans	MY10	MY10	CeNDR	FALSE	non-Hawaiian
Caenorhabditis elegans	MY16	MY16	CeNDR	FALSE	non-Hawaiian
Caenorhabditis elegans	MY18	MY18	CeNDR	FALSE	non-Hawaiian
Caenorhabditis elegans	MY2147	MY2147	CeNDR	FALSE	non-Hawaiian
Caenorhabditis elegans	MY2212	MY2212	CeNDR	FALSE	non-Hawaiian
Caenorhabditis elegans	MY23	MY23	CeNDR	FALSE	non-Hawaiian
Caenorhabditis elegans	MY2453	MY2453	CeNDR	FALSE	non-Hawaiian
Caenorhabditis elegans	MY2530	MY2530	CeNDR	FALSE	non-Hawaiian
Caenorhabditis elegans	MY2535	MY2535	CeNDR	FALSE	non-Hawaiian
Caenorhabditis elegans	MY2573	MY2573	CeNDR	FALSE	non-Hawaiian
Caenorhabditis elegans	MY2585	MY2585	CeNDR	FALSE	non-Hawaiian
Caenorhabditis elegans	MY2693	MY2693	CeNDR	FALSE	non-Hawaiian
Caenorhabditis elegans	MY2713	MY2713	CeNDR	FALSE	non-Hawaiian
Caenorhabditis elegans	MY2741	MY2741	CeNDR	FALSE	non-Hawaiian
Caenorhabditis elegans	MY518	MY518	CeNDR	FALSE	non-Hawaiian
Caenorhabditis elegans	MY679	MY679	CeNDR	FALSE	non-Hawaiian
Caenorhabditis elegans	MY772	MY772	CeNDR	FALSE	non-Hawaiian
Caenorhabditis elegans	MY795	MY795	CeNDR	FALSE	non-Hawaiian
Caenorhabditis elegans	MY920	MY920	CeNDR	FALSE	non-Hawaiian
Caenorhabditis elegans	N2	N2	CeNDR	FALSE	non-Hawaiian
Caenorhabditis elegans	NIC1	NIC1	CeNDR	FALSE	non-Hawaiian
Caenorhabditis elegans	NIC1049	NIC1049	CeNDR	FALSE	non-Hawaiian
Caenorhabditis elegans	NIC1107	NIC1107	CeNDR	FALSE	non-Hawaiian
Caenorhabditis elegans	NIC1119	NIC1119	CeNDR	FALSE	non-Hawaiian
Caenorhabditis elegans	NIC166	NIC166	CeNDR	FALSE	non-Hawaiian
Caenorhabditis elegans	NIC1779	NIC1779	CeNDR	TRUE	non-Hawaiian
Caenorhabditis elegans	NIC1780	NIC1780	CeNDR	TRUE	non-Hawaiian
Caenorhabditis elegans	NIC1782	NIC1782	CeNDR	TRUE	non-Hawaiian
Caenorhabditis elegans	NIC1783	NIC1783	CeNDR	TRUE	non-Hawaiian
Caenorhabditis elegans	NIC1785	NIC1785	CeNDR	TRUE	non-Hawaiian
Caenorhabditis elegans	NIC1786	NIC1786	CeNDR	TRUE	non-Hawaiian
Caenorhabditis elegans	NIC1787	NIC1787	CeNDR	TRUE	non-Hawaiian
Caenorhabditis elegans	NIC1788	NIC1788	CeNDR	TRUE	non-Hawaiian
Caenorhabditis elegans	NIC1789	NIC1789	CeNDR	TRUE	non-Hawaiian
Caenorhabditis elegans	NIC1790	NIC1790	CeNDR	TRUE	non-Hawaiian
Caenorhabditis elegans	NIC1791	NIC1791	CeNDR	TRUE	non-Hawaiian
Caenorhabditis elegans	NIC1792	NIC1792	CeNDR	TRUE	non-Hawaiian
Caenorhabditis elegans	NIC1794	NIC1794	CeNDR	TRUE	non-Hawaiian
Caenorhabditis elegans	NIC1796	NIC1796	CeNDR	TRUE	non-Hawaiian
Caenorhabditis elegans	NIC1798	NIC1798	CeNDR	TRUE	non-Hawaiian
Caenorhabditis elegans	NIC1799	NIC1799	CeNDR	TRUE	non-Hawaiian
Caenorhabditis elegans	NIC1801	NIC1801	CeNDR	TRUE	non-Hawaiian
Caenorhabditis elegans	NIC1802	NIC1802	CeNDR	TRUE	non-Hawaiian
Caenorhabditis elegans	NIC1805	NIC1805	CeNDR	TRUE	non-Hawaiian
Caenorhabditis elegans	NIC1806	NIC1806	CeNDR	TRUE	non-Hawaiian
Caenorhabditis elegans	NIC1808	NIC1808	CeNDR	TRUE	non-Hawaiian
Caenorhabditis elegans	NIC1809	NIC1809	CeNDR	TRUE	non-Hawaiian
Caenorhabditis elegans	NIC1810	NIC1810	CeNDR	TRUE	non-Hawaiian
Caenorhabditis elegans	NIC1811	NIC1811	CeNDR	TRUE	non-Hawaiian
Caenorhabditis elegans	NIC1812	NIC1812	CeNDR	TRUE	non-Hawaiian
Caenorhabditis elegans	NIC1832	NIC1832	CeNDR	TRUE	non-Hawaiian
Caenorhabditis elegans	NIC195	NIC195	CeNDR	FALSE	non-Hawaiian
Caenorhabditis elegans	NIC199	NIC199	CeNDR	FALSE	non-Hawaiian
Caenorhabditis elegans	NIC2	NIC2	CeNDR	FALSE	non-Hawaiian
Caenorhabditis elegans	NIC207	NIC207	CeNDR	FALSE	non-Hawaiian
Caenorhabditis elegans	NIC231	NIC231	CeNDR	FALSE	non-Hawaiian
Caenorhabditis elegans	NIC236	NIC236	CeNDR	FALSE	non-Hawaiian
Caenorhabditis elegans	NIC242	NIC242	CeNDR	FALSE	non-Hawaiian
Caenorhabditis elegans	NIC251	NIC251	CeNDR	FALSE	non-Hawaiian
Caenorhabditis elegans	NIC252	NIC252	CeNDR	FALSE	non-Hawaiian
Caenorhabditis elegans	NIC255	NIC255	CeNDR	FALSE	non-Hawaiian
Caenorhabditis elegans	NIC256	NIC256	CeNDR	FALSE	non-Hawaiian
Caenorhabditis elegans	NIC258	NIC258	CeNDR	FALSE	non-Hawaiian
Caenorhabditis elegans	NIC259	NIC259	CeNDR	FALSE	non-Hawaiian
Caenorhabditis elegans	NIC260	NIC260	CeNDR	FALSE	non-Hawaiian
Caenorhabditis elegans	NIC261	NIC261	CeNDR	FALSE	non-Hawaiian
Caenorhabditis elegans	NIC262	NIC262	CeNDR	FALSE	non-Hawaiian
Caenorhabditis elegans	NIC265	NIC265	CeNDR	FALSE	non-Hawaiian
Caenorhabditis elegans	NIC266	NIC266	CeNDR	FALSE	non-Hawaiian
Caenorhabditis elegans	NIC267	NIC267	CeNDR	FALSE	non-Hawaiian
Caenorhabditis elegans	NIC268	NIC268	CeNDR	FALSE	non-Hawaiian
Caenorhabditis elegans	NIC269	NIC269	CeNDR	FALSE	non-Hawaiian
Caenorhabditis elegans	NIC271	NIC271	CeNDR	FALSE	non-Hawaiian
Caenorhabditis elegans	NIC272	NIC272	CeNDR	FALSE	non-Hawaiian
Caenorhabditis elegans	NIC274	NIC274	CeNDR	FALSE	non-Hawaiian
Caenorhabditis elegans	NIC275	NIC275	CeNDR	FALSE	non-Hawaiian
Caenorhabditis elegans	NIC276	NIC276	CeNDR	FALSE	non-Hawaiian
Caenorhabditis elegans	NIC277	NIC277	CeNDR	FALSE	non-Hawaiian
Caenorhabditis elegans	NIC3	NIC3	CeNDR	FALSE	non-Hawaiian
Caenorhabditis elegans	NIC501	NIC501	CeNDR	FALSE	non-Hawaiian
Caenorhabditis elegans	NIC511	NIC511	CeNDR	FALSE	non-Hawaiian
Caenorhabditis elegans	NIC513	NIC513	CeNDR	FALSE	non-Hawaiian
Caenorhabditis elegans	NIC514	NIC514	CeNDR	FALSE	non-Hawaiian
Caenorhabditis elegans	NIC515	NIC515	CeNDR	FALSE	non-Hawaiian
Caenorhabditis elegans	NIC522	NIC522	CeNDR	FALSE	non-Hawaiian
Caenorhabditis elegans	NIC523	NIC523	CeNDR	FALSE	non-Hawaiian
Caenorhabditis elegans	NIC526	NIC526	CeNDR	FALSE	non-Hawaiian
Caenorhabditis elegans	NIC527	NIC527	CeNDR	FALSE	non-Hawaiian
Caenorhabditis elegans	NIC528	NIC528	CeNDR	FALSE	non-Hawaiian
Caenorhabditis elegans	NIC529	NIC529	CeNDR	FALSE	non-Hawaiian
Caenorhabditis elegans	PB303	PB303	CeNDR	FALSE	non-Hawaiian
Caenorhabditis elegans	PS2025	PS2025	CeNDR	FALSE	non-Hawaiian
Caenorhabditis elegans	PX179	PX179	CeNDR	FALSE	non-Hawaiian
Caenorhabditis elegans	QG2075	QG2075	CeNDR	FALSE	non-Hawaiian
Caenorhabditis elegans	QG2811	QG2811	CeNDR	FALSE	non-Hawaiian
Caenorhabditis elegans	QG2813	QG2813	CeNDR	FALSE	non-Hawaiian
Caenorhabditis elegans	QG2818	QG2818	CeNDR	FALSE	non-Hawaiian
Caenorhabditis elegans	QG2823	QG2823	CeNDR	FALSE	non-Hawaiian
Caenorhabditis elegans	QG2824	QG2824	CeNDR	FALSE	non-Hawaiian
Caenorhabditis elegans	QG2825	QG2825	CeNDR	FALSE	non-Hawaiian
Caenorhabditis elegans	QG2827	QG2827	CeNDR	FALSE	non-Hawaiian
Caenorhabditis elegans	QG2828	QG2828	CeNDR	FALSE	non-Hawaiian
Caenorhabditis elegans	QG2832	QG2832	CeNDR	FALSE	non-Hawaiian
Caenorhabditis elegans	QG2835	QG2835	CeNDR	FALSE	non-Hawaiian
Caenorhabditis elegans	QG2836	QG2836	CeNDR	FALSE	non-Hawaiian
Caenorhabditis elegans	QG2837	QG2837	CeNDR	FALSE	non-Hawaiian
Caenorhabditis elegans	QG2838	QG2838	CeNDR	FALSE	non-Hawaiian
Caenorhabditis elegans	QG2841	QG2841	CeNDR	FALSE	non-Hawaiian
Caenorhabditis elegans	QG2843	QG2843	CeNDR	FALSE	non-Hawaiian
Caenorhabditis elegans	QG2846	QG2846	CeNDR	FALSE	non-Hawaiian
Caenorhabditis elegans	QG2850	QG2850	CeNDR	FALSE	non-Hawaiian
Caenorhabditis elegans	QG2854	QG2854	CeNDR	FALSE	non-Hawaiian
Caenorhabditis elegans	QG2855	QG2855	CeNDR	FALSE	non-Hawaiian
Caenorhabditis elegans	QG2857	QG2857	CeNDR	FALSE	non-Hawaiian
Caenorhabditis elegans	QG2873	QG2873	CeNDR	FALSE	non-Hawaiian
Caenorhabditis elegans	QG2874	QG2874	CeNDR	FALSE	non-Hawaiian
Caenorhabditis elegans	QG2875	QG2875	CeNDR	FALSE	non-Hawaiian
Caenorhabditis elegans	QG2877	QG2877	CeNDR	FALSE	non-Hawaiian
Caenorhabditis elegans	QG2932	QG2932	CeNDR	FALSE	non-Hawaiian
Caenorhabditis elegans	QG4003	QG4003	CeNDR	TRUE	non-Hawaiian
Caenorhabditis elegans	QG4004	QG4004	CeNDR	TRUE	non-Hawaiian
Caenorhabditis elegans	QG4006	QG4006	CeNDR	TRUE	non-Hawaiian
Caenorhabditis elegans	QG4008	QG4008	CeNDR	TRUE	non-Hawaiian
Caenorhabditis elegans	QG4010	QG4010	CeNDR	TRUE	non-Hawaiian
Caenorhabditis elegans	QG4012	QG4012	CeNDR	TRUE	non-Hawaiian
Caenorhabditis elegans	QG4015	QG4015	CeNDR	TRUE	non-Hawaiian
Caenorhabditis elegans	QG4017	QG4017	CeNDR	TRUE	non-Hawaiian
Caenorhabditis elegans	QG4018	QG4018	CeNDR	TRUE	non-Hawaiian
Caenorhabditis elegans	QG4021	QG4021	CeNDR	TRUE	non-Hawaiian
Caenorhabditis elegans	QG4080	QG4080	CeNDR	TRUE	non-Hawaiian
Caenorhabditis elegans	QG4103	QG4103	CeNDR	TRUE	non-Hawaiian
Caenorhabditis elegans	QG4135	QG4135	CeNDR	TRUE	non-Hawaiian
Caenorhabditis elegans	QG4138	QG4138	CeNDR	TRUE	non-Hawaiian
Caenorhabditis elegans	QG4151	QG4151	CeNDR	TRUE	non-Hawaiian
Caenorhabditis elegans	QG4193	QG4193	CeNDR	TRUE	non-Hawaiian
Caenorhabditis elegans	QG4226	QG4226	CeNDR	TRUE	non-Hawaiian
Caenorhabditis elegans	QG4228	QG4228	CeNDR	TRUE	non-Hawaiian
Caenorhabditis elegans	QG536	QG536	CeNDR	FALSE	non-Hawaiian
Caenorhabditis elegans	QG556	QG556	CeNDR	FALSE	non-Hawaiian
Caenorhabditis elegans	QG557	QG557	CeNDR	FALSE	non-Hawaiian
Caenorhabditis elegans	QW947	QW947	CeNDR	FALSE	non-Hawaiian
Caenorhabditis elegans	QX1211	QX1211	CeNDR	FALSE	non-Hawaiian
Caenorhabditis elegans	QX1212	QX1212	CeNDR	FALSE	non-Hawaiian
Caenorhabditis elegans	QX1233	QX1233	CeNDR	FALSE	non-Hawaiian
Caenorhabditis elegans	QX1791	QX1791	CeNDR	FALSE	Hawaiian
Caenorhabditis elegans	QX1792	QX1792	CeNDR	FALSE	Hawaiian
Caenorhabditis elegans	QX1793	QX1793	CeNDR	FALSE	Hawaiian
Caenorhabditis elegans	QX1794	QX1794	CeNDR	FALSE	Hawaiian
Caenorhabditis elegans	RC301	RC301	CeNDR	FALSE	non-Hawaiian
Caenorhabditis elegans	TWN2530	TWN2530	CeNDR	TRUE	non-Hawaiian
Caenorhabditis elegans	TWN2542	TWN2542	CeNDR	TRUE	non-Hawaiian
Caenorhabditis elegans	WN2001	WN2001	CeNDR	FALSE	non-Hawaiian
Caenorhabditis elegans	WN2002	WN2002	CeNDR	FALSE	non-Hawaiian
Caenorhabditis elegans	WN2033	WN2033	CeNDR	FALSE	non-Hawaiian
Caenorhabditis elegans	WN2050	WN2050	CeNDR	FALSE	non-Hawaiian
Caenorhabditis elegans	WN2063	WN2063	CeNDR	FALSE	non-Hawaiian
Caenorhabditis elegans	WN2064	WN2064	CeNDR	FALSE	non-Hawaiian
Caenorhabditis elegans	WN2066	WN2066	CeNDR	FALSE	non-Hawaiian
Caenorhabditis elegans	WN2068	WN2068	CeNDR	TRUE	non-Hawaiian
Caenorhabditis elegans	WN2069	WN2069	CeNDR	TRUE	non-Hawaiian
Caenorhabditis elegans	WN2082	WN2082	CeNDR	TRUE	non-Hawaiian
Caenorhabditis elegans	WN2086	WN2086	CeNDR	TRUE	non-Hawaiian
Caenorhabditis elegans	XZ1513	XZ1513	CeNDR	FALSE	Hawaiian
Caenorhabditis elegans	XZ1514	XZ1514	CeNDR	FALSE	Hawaiian
Caenorhabditis elegans	XZ1515	XZ1515	CeNDR	FALSE	Hawaiian
Caenorhabditis elegans	XZ1516	XZ1516	CeNDR	FALSE	Hawaiian
Caenorhabditis elegans	XZ1672	XZ1672	CeNDR	FALSE	non-Hawaiian
Caenorhabditis elegans	XZ1734	XZ1734	CeNDR	FALSE	non-Hawaiian
Caenorhabditis elegans	XZ1735	XZ1735	CeNDR	FALSE	non-Hawaiian
Caenorhabditis elegans	XZ1756	XZ1756	CeNDR	FALSE	non-Hawaiian
Caenorhabditis elegans	XZ2018	XZ2018	CeNDR	FALSE	non-Hawaiian
Caenorhabditis elegans	XZ2019	XZ2019	CeNDR	FALSE	non-Hawaiian
Caenorhabditis elegans	XZ2020	XZ2020	CeNDR	FALSE	non-Hawaiian
Caenorhabditis elegans	XZ2211	XZ2211	CeNDR	TRUE	Hawaiian
Caenorhabditis briggsae	ECA1143		Andersen Lab	TRUE	Hawaiian
Caenorhabditis briggsae	ECA1144		Andersen Lab	TRUE	Hawaiian
Caenorhabditis briggsae	ECA1145		Andersen Lab	TRUE	Hawaiian
Caenorhabditis briggsae	ECA1146		Andersen Lab	TRUE	Hawaiian
Caenorhabditis briggsae	ECA1147		Andersen Lab	TRUE	Hawaiian
Caenorhabditis briggsae	ECA1148		Andersen Lab	TRUE	Hawaiian
Caenorhabditis briggsae	ECA1149		Andersen Lab	TRUE	Hawaiian
Caenorhabditis briggsae	ECA1152		Andersen Lab	TRUE	Hawaiian
Caenorhabditis briggsae	ECA1153		Andersen Lab	TRUE	Hawaiian
Caenorhabditis briggsae	ECA1156		Andersen Lab	TRUE	Hawaiian
Caenorhabditis briggsae	ECA1157		Andersen Lab	TRUE	Hawaiian
Caenorhabditis briggsae	ECA1158		Andersen Lab	TRUE	Hawaiian
Caenorhabditis briggsae	ECA1159		Andersen Lab	TRUE	Hawaiian
Caenorhabditis briggsae	ECA1160		Andersen Lab	TRUE	Hawaiian
Caenorhabditis briggsae	ECA1161		Andersen Lab	TRUE	Hawaiian
Caenorhabditis briggsae	ECA1162		Andersen Lab	TRUE	Hawaiian
Caenorhabditis briggsae	ECA1163		Andersen Lab	TRUE	Hawaiian
Caenorhabditis briggsae	ECA1164		Andersen Lab	TRUE	Hawaiian
Caenorhabditis briggsae	ECA1165		Andersen Lab	TRUE	Hawaiian
Caenorhabditis briggsae	ECA1166		Andersen Lab	TRUE	Hawaiian
Caenorhabditis briggsae	ECA1167		Andersen Lab	TRUE	Hawaiian
Caenorhabditis briggsae	ECA1168		Andersen Lab	TRUE	Hawaiian
Caenorhabditis briggsae	ECA1169		Andersen Lab	TRUE	Hawaiian
Caenorhabditis briggsae	ECA1170		Andersen Lab	TRUE	Hawaiian
Caenorhabditis briggsae	ECA1172		Andersen Lab	TRUE	Hawaiian
Caenorhabditis briggsae	ECA1173		Andersen Lab	TRUE	Hawaiian
Caenorhabditis briggsae	ECA1174		Andersen Lab	TRUE	Hawaiian
Caenorhabditis briggsae	ECA1175		Andersen Lab	TRUE	Hawaiian
Caenorhabditis briggsae	ECA1176		Andersen Lab	TRUE	Hawaiian
Caenorhabditis briggsae	ECA1177		Andersen Lab	TRUE	Hawaiian
Caenorhabditis briggsae	ECA1178		Andersen Lab	TRUE	Hawaiian
Caenorhabditis briggsae	ECA1179		Andersen Lab	TRUE	Hawaiian
Caenorhabditis briggsae	ECA1180		Andersen Lab	TRUE	Hawaiian
Caenorhabditis briggsae	ECA1181		Andersen Lab	TRUE	Hawaiian
Caenorhabditis briggsae	ECA1182		Andersen Lab	TRUE	Hawaiian
Caenorhabditis briggsae	ECA1183		Andersen Lab	TRUE	Hawaiian
Caenorhabditis briggsae	ECA1381		Andersen Lab	TRUE	Hawaiian
Caenorhabditis briggsae	ECA1382		Andersen Lab	TRUE	Hawaiian
Caenorhabditis briggsae	ECA1383		Andersen Lab	TRUE	Hawaiian
Caenorhabditis briggsae	ECA1384		Andersen Lab	TRUE	Hawaiian
Caenorhabditis briggsae	ECA1387		Andersen Lab	TRUE	Hawaiian
Caenorhabditis briggsae	ECA1399		Andersen Lab	TRUE	Hawaiian
Caenorhabditis briggsae	ECA1407		Andersen Lab	TRUE	Hawaiian
Caenorhabditis briggsae	ECA1411		Andersen Lab	TRUE	Hawaiian
Caenorhabditis briggsae	ECA1423		Andersen Lab	TRUE	Hawaiian
Caenorhabditis briggsae	ECA1427		Andersen Lab	TRUE	Hawaiian
Caenorhabditis briggsae	ECA1429		Andersen Lab	TRUE	Hawaiian
Caenorhabditis briggsae	ECA1431		Andersen Lab	TRUE	Hawaiian
Caenorhabditis briggsae	ECA1455		Andersen Lab	TRUE	Hawaiian
Caenorhabditis briggsae	ECA1457		Andersen Lab	TRUE	Hawaiian
Caenorhabditis briggsae	ECA1459		Andersen Lab	TRUE	Hawaiian
Caenorhabditis briggsae	ECA1461		Andersen Lab	TRUE	Hawaiian
Caenorhabditis briggsae	ECA1469		Andersen Lab	TRUE	Hawaiian
Caenorhabditis briggsae	ECA1471		Andersen Lab	TRUE	Hawaiian
Caenorhabditis briggsae	ECA1473		Andersen Lab	TRUE	Hawaiian
Caenorhabditis briggsae	ECA1475		Andersen Lab	TRUE	Hawaiian
Caenorhabditis briggsae	ECA1477		Andersen Lab	TRUE	Hawaiian
Caenorhabditis briggsae	ECA1479		Andersen Lab	TRUE	Hawaiian
Caenorhabditis briggsae	ECA1483		Andersen Lab	TRUE	Hawaiian
Caenorhabditis briggsae	ECA1487		Andersen Lab	TRUE	Hawaiian
Caenorhabditis briggsae	ECA1495		Andersen Lab	TRUE	Hawaiian
Caenorhabditis briggsae	ECA1499		Andersen Lab	TRUE	Hawaiian
Caenorhabditis briggsae	ECA1501		Andersen Lab	TRUE	Hawaiian
Caenorhabditis briggsae	ECA1511		Andersen Lab	TRUE	Hawaiian
Caenorhabditis briggsae	ECA1513		Andersen Lab	TRUE	Hawaiian
Caenorhabditis briggsae	ECA1517		Andersen Lab	TRUE	Hawaiian
Caenorhabditis briggsae	ECA1529		Andersen Lab	TRUE	Hawaiian
Caenorhabditis briggsae	ECA1531		Andersen Lab	TRUE	Hawaiian
Caenorhabditis briggsae	ECA1535		Andersen Lab	TRUE	Hawaiian
Caenorhabditis briggsae	ECA1543		Andersen Lab	TRUE	Hawaiian
Caenorhabditis briggsae	ECA1545		Andersen Lab	TRUE	Hawaiian
Caenorhabditis briggsae	ECA1547		Andersen Lab	TRUE	Hawaiian
Caenorhabditis briggsae	ECA1549		Andersen Lab	TRUE	Hawaiian
Caenorhabditis briggsae	ECA1551		Andersen Lab	TRUE	Hawaiian
Caenorhabditis briggsae	ECA1553		Andersen Lab	TRUE	Hawaiian
Caenorhabditis briggsae	ECA1555		Andersen Lab	TRUE	Hawaiian
Caenorhabditis briggsae	ECA1557		Andersen Lab	TRUE	Hawaiian
Caenorhabditis briggsae	ECA1559		Andersen Lab	TRUE	Hawaiian
Caenorhabditis briggsae	ECA1561		Andersen Lab	TRUE	Hawaiian
Caenorhabditis briggsae	ECA1563		Andersen Lab	TRUE	Hawaiian
Caenorhabditis briggsae	ECA1565		Andersen Lab	TRUE	Hawaiian
Caenorhabditis briggsae	ECA1567		Andersen Lab	TRUE	Hawaiian
Caenorhabditis briggsae	ECA1569		Andersen Lab	TRUE	Hawaiian
Caenorhabditis briggsae	ECA1571		Andersen Lab	TRUE	Hawaiian
Caenorhabditis briggsae	ECA1573		Andersen Lab	TRUE	Hawaiian
Caenorhabditis briggsae	ECA1575		Andersen Lab	TRUE	Hawaiian
Caenorhabditis briggsae	ECA1577		Andersen Lab	TRUE	Hawaiian
Caenorhabditis briggsae	ECA1587		Andersen Lab	TRUE	Hawaiian
Caenorhabditis briggsae	ECA1589		Andersen Lab	TRUE	Hawaiian
Caenorhabditis briggsae	ECA1591		Andersen Lab	TRUE	Hawaiian
Caenorhabditis briggsae	ECA1593		Andersen Lab	TRUE	Hawaiian
Caenorhabditis briggsae	ECA1595		Andersen Lab	TRUE	Hawaiian
Caenorhabditis briggsae	ECA1597		Andersen Lab	TRUE	Hawaiian
Caenorhabditis briggsae	ECA1601		Andersen Lab	TRUE	Hawaiian
Caenorhabditis briggsae	ECA1605		Andersen Lab	TRUE	Hawaiian
Caenorhabditis briggsae	ECA1607		Andersen Lab	TRUE	Hawaiian
Caenorhabditis briggsae	ECA1609		Andersen Lab	TRUE	Hawaiian
Caenorhabditis briggsae	ECA1611		Andersen Lab	TRUE	Hawaiian
Caenorhabditis briggsae	ECA1613		Andersen Lab	TRUE	Hawaiian
Caenorhabditis briggsae	ECA1615		Andersen Lab	TRUE	Hawaiian
Caenorhabditis briggsae	ECA1617		Andersen Lab	TRUE	Hawaiian
Caenorhabditis briggsae	ECA1619		Andersen Lab	TRUE	Hawaiian
Caenorhabditis briggsae	ECA1621		Andersen Lab	TRUE	Hawaiian
Caenorhabditis briggsae	ECA1625		Andersen Lab	TRUE	Hawaiian
Caenorhabditis briggsae	ECA1627		Andersen Lab	TRUE	Hawaiian
Caenorhabditis briggsae	ECA1629		Andersen Lab	TRUE	Hawaiian
Caenorhabditis briggsae	ECA1631		Andersen Lab	TRUE	Hawaiian
Caenorhabditis briggsae	ECA1637		Andersen Lab	TRUE	Hawaiian
Caenorhabditis briggsae	ECA1639		Andersen Lab	TRUE	Hawaiian
Caenorhabditis briggsae	ECA1641		Andersen Lab	TRUE	Hawaiian
Caenorhabditis briggsae	ECA1643		Andersen Lab	TRUE	Hawaiian
Caenorhabditis briggsae	ECA1645		Andersen Lab	TRUE	Hawaiian
Caenorhabditis briggsae	ECA1651		Andersen Lab	TRUE	Hawaiian
Caenorhabditis briggsae	ECA1653		Andersen Lab	TRUE	Hawaiian
Caenorhabditis briggsae	ECA1655		Andersen Lab	TRUE	Hawaiian
Caenorhabditis briggsae	ECA1657		Andersen Lab	TRUE	Hawaiian
Caenorhabditis briggsae	ECA1659		Andersen Lab	TRUE	Hawaiian
Caenorhabditis briggsae	ECA1667		Andersen Lab	TRUE	Hawaiian
Caenorhabditis briggsae	ECA1706		Andersen Lab	TRUE	Hawaiian
Caenorhabditis briggsae	ECA1773		Andersen Lab	TRUE	Hawaiian
Caenorhabditis briggsae	ECA2083		Andersen Lab	TRUE	Hawaiian
Caenorhabditis briggsae	ECA2089		Andersen Lab	TRUE	Hawaiian
Caenorhabditis briggsae	ECA2093		Andersen Lab	TRUE	Hawaiian
Caenorhabditis briggsae	ECA2115		Andersen Lab	TRUE	Hawaiian
Caenorhabditis briggsae	ECA2239		Andersen Lab	TRUE	Hawaiian
Caenorhabditis briggsae	ECA2275		Andersen Lab	TRUE	Hawaiian
Caenorhabditis briggsae	ECA2277		Andersen Lab	TRUE	Hawaiian
Caenorhabditis briggsae	ECA2279		Andersen Lab	TRUE	Hawaiian
Caenorhabditis briggsae	ECA2297		Andersen Lab	TRUE	Hawaiian
Caenorhabditis briggsae	ECA2299		Andersen Lab	TRUE	Hawaiian
Caenorhabditis briggsae	ECA2301		Andersen Lab	TRUE	Hawaiian
Caenorhabditis briggsae	ECA2368		Andersen Lab	TRUE	Hawaiian
Caenorhabditis briggsae	ECA2371		Andersen Lab	TRUE	Hawaiian
Caenorhabditis briggsae	ECA2373		Andersen Lab	TRUE	Hawaiian
Caenorhabditis briggsae	ECA2379		Andersen Lab	TRUE	Hawaiian
Caenorhabditis briggsae	ECA2381		Andersen Lab	TRUE	Hawaiian
Caenorhabditis briggsae	ECA2383		Andersen Lab	TRUE	Hawaiian
Caenorhabditis briggsae	ECA2385		Andersen Lab	TRUE	Hawaiian
Caenorhabditis briggsae	ECA2387		Andersen Lab	TRUE	Hawaiian
Caenorhabditis briggsae	ECA2425		Andersen Lab	TRUE	Hawaiian
Caenorhabditis briggsae	ECA2455		Andersen Lab	TRUE	Hawaiian
Caenorhabditis briggsae	ECA2457		Andersen Lab	TRUE	Hawaiian
Caenorhabditis briggsae	ECA2470		Andersen Lab	TRUE	Hawaiian
Caenorhabditis briggsae	ECA2493		Andersen Lab	TRUE	Hawaiian
Caenorhabditis briggsae	ECA2499		Andersen Lab	TRUE	Hawaiian
Caenorhabditis briggsae	ECA2501		Andersen Lab	TRUE	Hawaiian
Caenorhabditis briggsae	ECA2503		Andersen Lab	TRUE	Hawaiian
Caenorhabditis briggsae	ECA2505		Andersen Lab	TRUE	Hawaiian
Caenorhabditis briggsae	ECA2507		Andersen Lab	TRUE	Hawaiian
Caenorhabditis briggsae	ECA2511		Andersen Lab	TRUE	Hawaiian
Caenorhabditis briggsae	ECA2513		Andersen Lab	TRUE	Hawaiian
Caenorhabditis briggsae	ECA2515		Andersen Lab	TRUE	Hawaiian
Caenorhabditis tropicalis	ECA1299		Andersen Lab	TRUE	Hawaiian
Caenorhabditis tropicalis	ECA1300		Andersen Lab	TRUE	Hawaiian
Caenorhabditis tropicalis	ECA1301		Andersen Lab	TRUE	Hawaiian
Caenorhabditis tropicalis	ECA1302		Andersen Lab	TRUE	Hawaiian
Caenorhabditis tropicalis	ECA1303		Andersen Lab	TRUE	Hawaiian
Caenorhabditis tropicalis	ECA1304		Andersen Lab	TRUE	Hawaiian
Caenorhabditis tropicalis	ECA1305		Andersen Lab	TRUE	Hawaiian
Caenorhabditis tropicalis	ECA1306		Andersen Lab	TRUE	Hawaiian
Caenorhabditis tropicalis	ECA1307		Andersen Lab	TRUE	Hawaiian
Caenorhabditis tropicalis	ECA1309		Andersen Lab	TRUE	Hawaiian
Caenorhabditis tropicalis	ECA1310		Andersen Lab	TRUE	Hawaiian
Caenorhabditis tropicalis	ECA1311		Andersen Lab	TRUE	Hawaiian
Caenorhabditis tropicalis	ECA1312		Andersen Lab	TRUE	Hawaiian
Caenorhabditis tropicalis	ECA1401		Andersen Lab	TRUE	Hawaiian
Caenorhabditis tropicalis	ECA1403		Andersen Lab	TRUE	Hawaiian
Caenorhabditis tropicalis	ECA1405		Andersen Lab	TRUE	Hawaiian
Caenorhabditis tropicalis	ECA1481		Andersen Lab	TRUE	Hawaiian
Caenorhabditis tropicalis	ECA1518		Andersen Lab	TRUE	Hawaiian
Caenorhabditis tropicalis	ECA1579		Andersen Lab	TRUE	Hawaiian
Caenorhabditis tropicalis	ECA1581		Andersen Lab	TRUE	Hawaiian
Caenorhabditis tropicalis	ECA1583		Andersen Lab	TRUE	Hawaiian
Caenorhabditis tropicalis	ECA1585		Andersen Lab	TRUE	Hawaiian
Caenorhabditis tropicalis	ECA1599		Andersen Lab	TRUE	Hawaiian
Caenorhabditis tropicalis	ECA1603		Andersen Lab	TRUE	Hawaiian
Caenorhabditis tropicalis	ECA2087		Andersen Lab	TRUE	Hawaiian

## Sheet: Supplemental File 2
project	c_label	s_label	species_id	isotype	strain_name	collection_date_UTC	collection_local_time	collection_altitude	collection_cluster_3km	collection_location	collection_island	collection_trail	landscape	ambient_humidity	substrate	substrate_notes	substrate_other	ambient_temperature	substrate_temperature	gridsect	gridsect_index	gridsect_radius	grid_sect_direction	isolation_date_UTC	worms_on_sample	collection_type
2017-Aug	C-0001	S-05010				2017-08-02	34320	100.642		Kuliouou Ridge Trail	Oahu			60.5	Rotting_nut/pod/seed/fruit			30.8	27.8	no				2017-08-03	Yes	non-Caeno
2017-Aug	C-0001	S-05020				2017-08-02	34320	100.642		Kuliouou Ridge Trail	Oahu			60.5	Rotting_nut/pod/seed/fruit			30.8	27.8	no				2017-08-03	Yes	non-Caeno
2017-Aug	C-0030	S-05027	Oscheius sp.			2017-08-02	34680	93.7288		Kuliouou Ridge Trail	Oahu			34	Vegetal_litter/mix			29.5	29.2	no				2017-08-04	Yes	non-Caeno
2017-Aug	C-0002	S-05025				2017-08-02	35040	91.0045		Kuliouou Ridge Trail	Oahu			67.7	Vegetal_litter/mix			28.4	24.7	no				2017-08-04	Yes	non-Caeno
2017-Aug	C-0003					2017-08-02	35340	81.5275		Kuliouou Ridge Trail	Oahu			69.6	Arthropod			28.1	25.1	no				2017-08-04	No	no nematode
2017-Aug	C-0046	S-05002				2017-08-02	35700	100.684		Kuliouou Ridge Trail	Oahu			72.4	Rotting_nut/pod/seed/fruit			28.1	24.3	no				2017-08-03	Yes	unknown nematode
2017-Aug	C-0046	S-05004				2017-08-02	35700	100.684		Kuliouou Ridge Trail	Oahu			72.4	Rotting_nut/pod/seed/fruit			28.1	24.3	no				2017-08-03	Yes	unknown nematode
2017-Aug	C-0046	S-05008				2017-08-02	35700	100.684		Kuliouou Ridge Trail	Oahu			72.4	Rotting_nut/pod/seed/fruit			28.1	24.3	no				2017-08-03	Yes	unknown nematode
2017-Aug	C-0004	S-05039				2017-08-02	35880	94.8811		Kuliouou Ridge Trail	Oahu			71.9	Rotting_nut/pod/seed/fruit			27.4	24.5	no				2017-08-04	Yes	non-Caeno
2017-Aug	C-0004	S-05042				2017-08-02	35880	94.8811		Kuliouou Ridge Trail	Oahu			71.9	Rotting_nut/pod/seed/fruit			27.4	24.5	no				2017-08-04	Yes	non-Caeno
2017-Aug	C-0004	S-05048				2017-08-02	35880	94.8811		Kuliouou Ridge Trail	Oahu			71.9	Rotting_nut/pod/seed/fruit			27.4	24.5	no				2017-08-04	Yes	non-Caeno
2017-Aug	C-0005					2017-08-02	36480	120.534		Kuliouou Ridge Trail	Oahu			66.5	Vegetal_litter/mix			29.5	27.1	no				2017-08-03	No	no nematode
2017-Aug	C-0068	S-05009				2017-08-02	36840	131.326		Kuliouou Ridge Trail	Oahu			66.7	Vegetal_litter/mix			29.5	27.3	no				2017-08-03	Yes	non-Caeno
2017-Aug	C-0068	S-05018				2017-08-02	36840	131.326		Kuliouou Ridge Trail	Oahu			66.7	Vegetal_litter/mix			29.5	27.3	no				2017-08-03	Yes	non-Caeno
2017-Aug	C-0006	S-05001				2017-08-02	37260	144.233		Kuliouou Ridge Trail	Oahu			65.1	Vegetal_litter/mix			29.5	25	no				2017-08-03	Yes	non-Caeno
2017-Aug	C-0006	S-05006				2017-08-02	37260	144.233		Kuliouou Ridge Trail	Oahu			65.1	Vegetal_litter/mix			29.5	25	no				2017-08-03	Yes	unknown nematode
2017-Aug	C-0049	S-05014				2017-08-02	37500	152.171		Kuliouou Ridge Trail	Oahu			66.2	Vegetal_litter/mix			29.5	26.6	no				2017-08-03	Yes	non-Caeno
2017-Aug	C-0049	S-05015				2017-08-02	37500	152.171		Kuliouou Ridge Trail	Oahu			66.2	Vegetal_litter/mix			29.5	26.6	no				2017-08-03	Yes	non-Caeno
2017-Aug	C-0049	S-05016				2017-08-02	37500	152.171		Kuliouou Ridge Trail	Oahu			66.2	Vegetal_litter/mix			29.5	26.6	no				2017-08-03	Yes	non-Caeno
2017-Aug	C-0041	S-05011				2017-08-02	38520	152.069		Kuliouou Ridge Trail	Oahu			73.7	Vegetal_litter/mix			27.4	24.8	no				2017-08-03	Yes	unknown nematode
2017-Aug	C-0011					2017-08-02	38940	222.2		Kuliouou Ridge Trail	Oahu			71.7	Other			28.1	25.8	no				2017-08-04	No	no nematode
2017-Aug	C-0007	S-05029				2017-08-02	39120	218.511		Kuliouou Ridge Trail	Oahu			72.2	Vegetal_litter/mix			27.4	24.4	no				2017-08-04	Yes	non-Caeno
2017-Aug	C-0007	S-05031				2017-08-02	39120	218.511		Kuliouou Ridge Trail	Oahu			72.2	Vegetal_litter/mix			27.4	24.4	no				2017-08-04	Yes	unknown nematode
2017-Aug	C-0008					2017-08-02	39420	213.474		Kuliouou Ridge Trail	Oahu			72.6	Fungus			26.7	24.1	no				2017-08-04	Tracks	unknown nematode
2017-Aug	C-0010					2017-08-02	39780	262.418		Kuliouou Ridge Trail	Oahu			79.1	Vegetal_litter/mix			27.4	24.5	no				2017-08-04	No	no nematode
2017-Aug	C-0009	S-05022				2017-08-02	40080	250.548		Kuliouou Ridge Trail	Oahu			73.8	Vegetal_litter/mix			27.4	25.6	no				2017-08-04	Yes	unknown nematode
2017-Aug	C-0009	S-05023				2017-08-02	40080	250.548		Kuliouou Ridge Trail	Oahu			73.8	Vegetal_litter/mix			27.4	25.6	no				2017-08-04	Yes	non-Caeno
2017-Aug	C-0009	S-05030				2017-08-02	40080	250.548		Kuliouou Ridge Trail	Oahu			73.8	Vegetal_litter/mix			27.4	25.6	no				2017-08-04	Yes	unknown nematode
2017-Aug	C-0056					2017-08-02	40620	278.756		Kuliouou Ridge Trail	Oahu			72.3	Vegetal_litter/mix			29.5	25	no				2017-08-04	Tracks	unknown nematode
2017-Aug	C-0012	S-05041				2017-08-02	41040	309.989		Kuliouou Ridge Trail	Oahu			73.5	Vegetal_litter/mix			28.1	24.1	no				2017-08-04	Yes	non-Caeno
2017-Aug	C-0013					2017-08-02	41220	326.083		Kuliouou Ridge Trail	Oahu			73.5	Other			28.1	25.6	no				2017-08-04	No	no nematode
2017-Aug	C-0028	S-05017				2017-08-02	41820	316.487		Kuliouou Ridge Trail	Oahu			73.5	Vegetal_litter/mix			28.1	23.5	no				2017-08-03	Yes	unknown nematode
2017-Aug	C-0028	S-05026				2017-08-02	41820	316.487		Kuliouou Ridge Trail	Oahu			73.5	Vegetal_litter/mix			28.1	23.5	no				2017-08-03	Yes	non-Caeno
2017-Aug	C-0014					2017-08-02	42120	358.633		Kuliouou Ridge Trail	Oahu			71.3	Vegetal_litter/mix			28.2	24.3	no				2017-08-04	Tracks	unknown nematode
2017-Aug	C-0038	S-05003				2017-08-02	42540	389.258		Kuliouou Ridge Trail	Oahu			71.1	Vegetal_litter/mix			26.7	22.8	no				2017-08-03	Yes	unknown nematode
2017-Aug	C-0038	S-05019				2017-08-02	42540	389.258		Kuliouou Ridge Trail	Oahu			71.1	Vegetal_litter/mix			26.7	22.8	no				2017-08-03	Yes	non-Caeno
2017-Aug	C-0015	S-05036				2017-08-02	42780	395.302		Kuliouou Ridge Trail	Oahu			78.9	Vegetal_litter/mix			24.7	22.9	no				2017-08-04	Yes	non-Caeno
2017-Aug	C-0039	S-05012	Oscheius sp.			2017-08-02	43140	431.312		Kuliouou Ridge Trail	Oahu			85.6	Vegetal_litter/mix			24.7	21.6	no				2017-08-03	Yes	non-Caeno
2017-Aug	C-0016	S-05021				2017-08-02	43260	424.93		Kuliouou Ridge Trail	Oahu			81.3	Rotting_nut/pod/seed/fruit			25.3	20.9	no				2017-08-03	Yes	unknown nematode
2017-Aug	C-0057	S-05005				2017-08-02	43440	436.261		Kuliouou Ridge Trail	Oahu			81.5	Rotting_nut/pod/seed/fruit			25.3	22	no				2017-08-03	Yes	unknown nematode
2017-Aug	C-0057	S-05007				2017-08-02	43440	436.261		Kuliouou Ridge Trail	Oahu			81.5	Rotting_nut/pod/seed/fruit			25.3	22	no				2017-08-03	Yes	unknown nematode
2017-Aug	C-0057	S-05013				2017-08-02	43440	436.261		Kuliouou Ridge Trail	Oahu			81.5	Rotting_nut/pod/seed/fruit			25.3	22	no				2017-08-03	Yes	non-Caeno
2017-Aug	C-0017					2017-08-02	43860	436.376		Kuliouou Ridge Trail	Oahu			86.8	Vegetal_litter/mix			24.7	21.6	no				2017-08-04	No	no nematode
2017-Aug	C-0018					2017-08-02	45360	545.13		Kuliouou Ridge Trail	Oahu			81.5	Vegetal_litter/mix			27.3	27.2	no				2017-08-04	No	no nematode
2017-Aug	C-0019					2017-08-02	47760	631.489		Kuliouou Ridge Trail	Oahu			87.7	Rotting_nut/pod/seed/fruit			24	26.7	no				2017-08-04	No	no nematode
2017-Aug	C-0020					2017-08-02	49200	464.186		Kuliouou Ridge Trail	Oahu			89.2	Vegetal_litter/mix			24	21.9	no				2017-08-04	No	no nematode
2017-Aug	C-0021	S-05024				2017-08-02	49500	445.532		Kuliouou Ridge Trail	Oahu			90.6	Vegetal_litter/mix			24	21.7	no				2017-08-04	Yes	non-Caeno
2017-Aug	C-0021	S-05028				2017-08-02	49500	445.532		Kuliouou Ridge Trail	Oahu			90.6	Vegetal_litter/mix			24	21.7	no				2017-08-04	Yes	unknown nematode
2017-Aug	C-0022	S-05033				2017-08-02	49800	413.466		Kuliouou Ridge Trail	Oahu			87.7	Vegetal_litter/mix			24.7	22.2	no				2017-08-04	Yes	unknown nematode
2017-Aug	C-0023					2017-08-02	50280	343.249		Kuliouou Ridge Trail	Oahu			85.7	Vegetal_litter/mix			24.7	22.9	no				2017-08-04	No	no nematode
2017-Aug	C-0051	S-05064				2017-08-03	30540	324.903			Oahu			72.9	Vegetal_litter/mix			26	24.4	no				2017-08-04	Yes	unknown nematode
2017-Aug	C-0051	S-05073				2017-08-03	30540	324.903			Oahu			72.9	Vegetal_litter/mix			26	24.4	no				2017-08-04	Yes	non-Caeno
2017-Aug	C-0052	S-05055				2017-08-03	31560	308.018			Oahu			81.3	Vegetal_litter/mix			24.7	22.1	no				2017-08-04	Yes	non-Caeno
2017-Aug	C-0055	S-05075	Caenorhabditis oiwi			2017-08-03	31800	311.967			Oahu			78.9	Rotting_flower			24.7	22.6	no				2017-08-04	Yes	other-Caeno
2017-Aug	C-0055	S-05077	Caenorhabditis oiwi			2017-08-03	31800	311.967			Oahu			78.9	Rotting_flower			24.7	22.6	no				2017-08-04	Yes	other-Caeno
2017-Aug	C-0054					2017-08-03	32160	312.258			Oahu			70.6	Vegetal_litter/mix			26	27	no				2017-08-04	No	no nematode
2017-Aug	C-0063	S-05062	Oscheius sp.			2017-08-03	32700	311.93			Oahu			80.5	Vegetal_litter/mix			24	22.3	no				2017-08-04	Yes	non-Caeno
2017-Aug	C-0053	S-05061	Caenorhabditis oiwi			2017-08-03	32880	313.292			Oahu			78.9	Rotting_flower			24.7	22.5	no				2017-08-04	Yes	other-Caeno
2017-Aug	C-0064					2017-08-03	33120	314.71			Oahu			84.8	Vegetal_litter/mix			23.3	21.7	no				2017-08-04	No	no nematode
2017-Aug	C-0065	S-05082	Caenorhabditis oiwi			2017-08-03	33300	322.852			Oahu			77.8	Rotting_flower			24	21.8	no				2017-08-04	Yes	other-Caeno
2017-Aug	C-0065	S-05096	Caenorhabditis briggsae			2017-08-03	33300	322.852			Oahu			77.8	Rotting_flower			24	21.8	no				2017-08-04	Yes	C. briggsae
2017-Aug	C-0066	S-05054				2017-08-03	33720	360.452			Oahu			72.1	Rotting_nut/pod/seed/fruit			24.6667	22.1	no				2017-08-04	Yes	non-Caeno
2017-Aug	C-0066	S-05059				2017-08-03	33720	360.452			Oahu			72.1	Rotting_nut/pod/seed/fruit			24.6667	22.1	no				2017-08-04	Yes	unknown nematode
2017-Aug	C-0066	S-05060	Oscheius sp.			2017-08-03	33720	360.452			Oahu			72.1	Rotting_nut/pod/seed/fruit			24.6667	22.1	no				2017-08-04	Yes	non-Caeno
2017-Aug	C-0067					2017-08-03	34020	372.643			Oahu			79.3	Vegetal_litter/mix			25.3889	22.9	no				2017-08-04	No	no nematode
2017-Aug	C-0069					2017-08-03	34620	312.107			Oahu			84.4	Rotting_flower			24	22.4	no				2017-08-04	No	no nematode
2017-Aug	C-0071					2017-08-03	34800	313.502			Oahu			81.1	Rotting_nut/pod/seed/fruit			24	22.5	no				2017-08-04	Tracks	unknown nematode
2017-Aug	C-0072	S-05045				2017-08-03	35040	317.378			Oahu			72.9	Rotting_nut/pod/seed/fruit			24.6667	23.2	no				2017-08-04	Yes	non-Caeno
2017-Aug	C-0072	S-05046	Caenorhabditis oiwi			2017-08-03	35040	317.378			Oahu			72.9	Rotting_nut/pod/seed/fruit			24.6667	23.2	no				2017-08-04	Yes	other-Caeno
2017-Aug	C-0073	S-05071				2017-08-03	35220	313.028			Oahu			73.4	Vegetal_litter/mix			24.6667	22.6	no				2017-08-04	Yes	unknown nematode
2017-Aug	C-0073	S-05083				2017-08-03	35220	313.028			Oahu			73.4	Vegetal_litter/mix			24.6667	22.6	no				2017-08-04	Yes	unknown nematode
2017-Aug	C-0073	S-05084				2017-08-03	35220	313.028			Oahu			73.4	Vegetal_litter/mix			24.6667	22.6	no				2017-08-04	Yes	unknown nematode
2017-Aug	C-0074					2017-08-03	35940	311.435			Oahu			66.8	Rotting_flower			27.4444	23.9	no				2017-08-04	No	no nematode
2017-Aug	C-0075					2017-08-03	38520	199.498		Maunawili Demonstration Trail	Oahu			72.4	Rotting_flower			27.4444	25.3	no				2017-08-04	Tracks	unknown nematode
2017-Aug	C-0076	S-05056				2017-08-03	38700	198.619		Maunawili Demonstration Trail	Oahu			76.9	Fungus			27.4444	33.6	no				2017-08-04	Yes	non-Caeno
2017-Aug	C-0076	S-05057				2017-08-03	38700	198.619		Maunawili Demonstration Trail	Oahu			76.9	Fungus			27.4444	33.6	no				2017-08-04	Yes	non-Caeno
2017-Aug	C-0076	S-05058				2017-08-03	38700	198.619		Maunawili Demonstration Trail	Oahu			76.9	Fungus			27.4444	33.6	no				2017-08-04	Yes	unknown nematode
2017-Aug	C-0077	S-05087				2017-08-03	39000	210.873		Maunawili Demonstration Trail	Oahu			77.4	Vegetal_litter/mix			28.1111	24.1	no				2017-08-04	Yes	non-Caeno
2017-Aug	C-0078	S-05066				2017-08-03	39420	225.547		Maunawili Demonstration Trail	Oahu			72.1	Vegetal_litter/mix			26.7222	23.3	no				2017-08-04	Yes	non-Caeno
2017-Aug	C-0079					2017-08-03	39780	237.37		Maunawili Demonstration Trail	Oahu			73.3	Vegetal_litter/mix			26.0556	22.8	no				2017-08-04	No	no nematode
2017-Aug	C-0080	S-05074	Caenorhabditis tropicalis			2017-08-03	40020	238.105		Maunawili Demonstration Trail	Oahu			76	Rotting_nut/pod/seed/fruit			26.7222	24.4	no				2017-08-04	Yes	C. tropicalis
2017-Aug	C-0093	S-05069				2017-08-03	40320	243.134		Maunawili Demonstration Trail	Oahu			78.7	Vegetal_litter/mix			27.4444	23.9	no				2017-08-04	Yes	non-Caeno
2017-Aug	C-0093	S-05076				2017-08-03	40320	243.134		Maunawili Demonstration Trail	Oahu			78.7	Vegetal_litter/mix			27.4444	23.9	no				2017-08-04	Yes	non-Caeno
2017-Aug	C-0081	S-05043	Oscheius sp.			2017-08-03	40740	239.232		Maunawili Demonstration Trail	Oahu			69.9	Vegetal_litter/mix			28.1111	25.4	no				2017-08-04	Yes	non-Caeno
2017-Aug	C-0081	S-05044				2017-08-03	40740	239.232		Maunawili Demonstration Trail	Oahu			69.9	Vegetal_litter/mix			28.1111	25.4	no				2017-08-04	Yes	non-Caeno
2017-Aug	C-0070					2017-08-03	41160	234.696		Maunawili Demonstration Trail	Oahu			77.5	Vegetal_litter/mix			26.7222	24	no				2017-08-04	Tracks	unknown nematode
2017-Aug	C-0024					2017-08-03	41820	234.638		Maunawili Demonstration Trail	Oahu			70.3	Vegetal_litter/mix			28.7778	27	no				2017-08-04	No	no nematode
2017-Aug	C-0082					2017-08-03	46020	302.229		Wahiawa Botanical Garden	Oahu			56.3	Rotting_flower			28.7778	26.6	no				2017-08-04	No	no nematode
2017-Aug	C-0083					2017-08-03	46500	306.781		Wahiawa Botanical Garden	Oahu			57.1	Rotting_nut/pod/seed/fruit			28.7778	26.7	no				2017-08-04	No	no nematode
2017-Aug	C-0087	S-05072				2017-08-03	46800	261.487		Wahiawa Botanical Garden	Oahu			62.3	Vegetal_litter/mix			28.1111	24.1	no				2017-08-04	Yes	non-Caeno
2017-Aug	C-0088					2017-08-03	47160	289.261		Wahiawa Botanical Garden	Oahu			58.7	Rotting_flower			29.5	25.8	no				2017-08-04	Tracks	unknown nematode
2017-Aug	C-0086					2017-08-03	47760	299.804		Wahiawa Botanical Garden	Oahu			50.1	Rotting_nut/pod/seed/fruit			31.5556	26.9	no				2017-08-04	No	no nematode
2017-Aug	C-0091					2017-08-03	47880	290.304		Wahiawa Botanical Garden	Oahu			50.1	Rotting_nut/pod/seed/fruit			31.5556	31.3	no				2017-08-04	No	no nematode
2017-Aug	C-0100					2017-08-03	48000	302.127		Wahiawa Botanical Garden	Oahu			48.4	Rotting_flower			33.6111	31.1	no				2017-08-04	No	no nematode
2017-Aug	C-0094	S-05047	Caenorhabditis briggsae			2017-08-03	52080	26.7462		Foster Community Garden	Oahu			53.6	Rotting_nut/pod/seed/fruit			32.9	32.9	no				2017-08-04	Yes	C. briggsae
2017-Aug	C-0094	S-05051	Caenorhabditis briggsae			2017-08-03	52080	26.7462		Foster Community Garden	Oahu			53.6	Rotting_nut/pod/seed/fruit			32.9	32.9	no				2017-08-04	Yes	C. briggsae
2017-Aug	C-0094	S-05052	Caenorhabditis briggsae			2017-08-03	52080	26.7462		Foster Community Garden	Oahu			53.6	Rotting_nut/pod/seed/fruit			32.9	32.9	no				2017-08-04	Yes	C. briggsae
2017-Aug	C-0095	S-05065				2017-08-03	52200	15.0436		Foster Community Garden	Oahu			54	Rotting_nut/pod/seed/fruit			32.9	32.2	no				2017-08-04	Yes	unknown nematode
2017-Aug	C-0095	S-05068				2017-08-03	52200	15.0436		Foster Community Garden	Oahu			54	Rotting_nut/pod/seed/fruit			32.9	32.2	no				2017-08-04	Yes	unknown nematode
2017-Aug	C-0098	S-05034				2017-08-03	52320	24.2753		Foster Community Garden	Oahu			50.2	Rotting_nut/pod/seed/fruit			33.6	31.2	no				2017-08-04	Yes	non-Caeno
2017-Aug	C-0098	S-05037				2017-08-03	52320	24.2753		Foster Community Garden	Oahu			50.2	Rotting_nut/pod/seed/fruit			33.6	31.2	no				2017-08-04	Yes	non-Caeno
2017-Aug	C-0096	S-05049	Caenorhabditis briggsae			2017-08-03	52440	31.5521		Foster Community Garden	Oahu			53.1	Rotting_nut/pod/seed/fruit			33.6	27.9	no				2017-08-04	Yes	C. briggsae
2017-Aug	C-0096	S-05050				2017-08-03	52440	31.5521		Foster Community Garden	Oahu			53.1	Rotting_nut/pod/seed/fruit			33.6	27.9	no				2017-08-04	Yes	non-Caeno
2017-Aug	C-0096	S-05053	Caenorhabditis briggsae			2017-08-03	52440	31.5521		Foster Community Garden	Oahu			53.1	Rotting_nut/pod/seed/fruit			33.6	27.9	no				2017-08-04	Yes	C. briggsae
2017-Aug	C-0097	S-05035	Caenorhabditis briggsae			2017-08-03	52620	20.3109		Foster Community Garden	Oahu			55.5	Rotting_flower			30.8	28	no				2017-08-04	Yes	C. briggsae
2017-Aug	C-0042					2017-08-03	53400	28.5491		Foster Community Garden	Oahu			51.1	Rotting_flower			31.5	30.2	no				2017-08-04	No	no nematode
2017-Aug	C-0025	S-05063				2017-08-03	53700	8.64343		Foster Community Garden	Oahu			54.9	Rotting_nut/pod/seed/fruit			34.3	32.3	no				2017-08-04	Yes	non-Caeno
2017-Aug	C-0025	S-05067				2017-08-03	53700	8.64343		Foster Community Garden	Oahu			54.9	Rotting_nut/pod/seed/fruit			34.3	32.3	no				2017-08-04	Yes	non-Caeno
2017-Aug	C-0026	S-05070				2017-08-03	54000	9.70465		Foster Community Garden	Oahu			55	Vegetal_litter/mix			31.5	26.8	no				2017-08-04	Yes	non-Caeno
2017-Aug	C-0099					2017-08-03	54840	19.3057		Foster Community Garden	Oahu			58.2	Rotting_nut/pod/seed/fruit			30.8	31.3	no				2017-08-04	No	no nematode
2017-Aug	C-0043	S-05032				2017-08-03	55020	23.1232		Foster Community Garden	Oahu			58.2	Rotting_flower			30.8	30	no				2017-08-04	Yes	unknown nematode
2017-Aug	C-0043	S-05038				2017-08-03	55020	23.1232		Foster Community Garden	Oahu			58.2	Rotting_flower			30.8	30	no				2017-08-04	Yes	unknown nematode
2017-Aug	C-0043	S-05040				2017-08-03	55020	23.1232		Foster Community Garden	Oahu			58.2	Rotting_flower			30.8	30	no				2017-08-04	Yes	unknown nematode
2017-Aug	C-0027					2017-08-04	26160	137.356		Manoa Falls Trail	Oahu	Manoa Falls Trail		98.6	Rotting_flower			22.9	23	no				2017-08-05	Tracks	unknown nematode
2017-Aug	C-0044					2017-08-04	26400	140.605		Manoa Falls Trail	Oahu	Manoa Falls Trail		93.2	Rotting_flower			23.6	23.3	no				2017-08-05	No	no nematode
2017-Aug	C-0092	S-05085				2017-08-04	26520	159.097		Manoa Falls Trail	Oahu	Manoa Falls Trail		94.1	Vegetal_litter/mix			22.9	22.8					2017-08-05	Yes	unknown nematode
2017-Aug	C-0092	S-05086				2017-08-04	26520	159.097		Manoa Falls Trail	Oahu	Manoa Falls Trail		94.1	Vegetal_litter/mix			22.9	22.8					2017-08-05	Yes	unknown nematode
2017-Aug	C-0090	S-05088				2017-08-04	26700	162.082		Manoa Falls Trail	Oahu	Manoa Falls Trail		93.7	Mollusk			22.9	22.9	no				2017-08-05	Yes	non-Caeno
2017-Aug	C-0090	S-05089				2017-08-04	26700	162.082		Manoa Falls Trail	Oahu	Manoa Falls Trail		93.7	Mollusk			22.9	22.9	no				2017-08-05	Yes	unknown nematode
2017-Aug	C-0089	S-05100				2017-08-04	27000	161.388		Manoa Falls Trail	Oahu	Manoa Falls Trail		97.1	Vegetal_litter/mix			22.9	22.7	no				2017-08-05	Yes	unknown nematode
2017-Aug	C-0089	S-05102				2017-08-04	27000	161.388		Manoa Falls Trail	Oahu	Manoa Falls Trail		97.1	Vegetal_litter/mix			22.9	22.7	no				2017-08-05	Yes	unknown nematode
2017-Aug	C-0084	S-05114	Caenorhabditis oiwi			2017-08-04	27240	168.528		Manoa Falls Trail	Oahu	Manoa Falls Trail		95.1	Rotting_flower			22.9	22.8	no				2017-08-05	Yes	other-Caeno
2017-Aug	C-0084	S-05119	Caenorhabditis oiwi			2017-08-04	27240	168.528		Manoa Falls Trail	Oahu	Manoa Falls Trail		95.1	Rotting_flower			22.9	22.8	no				2017-08-05	Yes	other-Caeno
2017-Aug	C-0085	S-05097	Caenorhabditis tropicalis			2017-08-04	27360	169.839		Manoa Falls Trail	Oahu	Manoa Falls Trail		93.7	Rotting_flower			22.9	22.9	no				2017-08-05	Yes	C. tropicalis
2017-Aug	C-0059					2017-08-04	27540	175.96		Manoa Falls Trail	Oahu	Manoa Falls Trail		97.1	Rotting_flower			22.9	23.8	no				2017-08-05	Tracks	unknown nematode
2017-Aug	C-0062	S-05105				2017-08-04	27900	205.517		Manoa Falls Trail	Oahu	Manoa Falls Trail		98.5	Vegetal_litter/mix			22.9	22.1	no				2017-08-05	Yes	non-Caeno
2017-Aug	C-0062	S-05110				2017-08-04	27900	205.517		Manoa Falls Trail	Oahu	Manoa Falls Trail		98.5	Vegetal_litter/mix			22.9	22.1	no				2017-08-05	Yes	non-Caeno
2017-Aug	C-0060					2017-08-04	28380	264.314		Manoa Falls Trail	Oahu	Manoa Falls Trail		96.1	Rotting_flower			22.2	22.3	no				2017-08-05	No	no nematode
2017-Aug	C-0045	S-05080				2017-08-04	31200	16.9714			Oahu			71.7	Rotting_nut/pod/seed/fruit			26.3	25.4	no				2017-08-05	Yes	unknown nematode
2017-Aug	C-0045	S-05081				2017-08-04	31200	16.9714			Oahu			71.7	Rotting_nut/pod/seed/fruit			26.3	25.4	no				2017-08-05	Yes	unknown nematode
2017-Aug	C-0058	S-05108	Oscheius sp.			2017-08-04	34380	101.595		Ho'omaluhia Botanical Garden	Oahu			76.4	Vegetal_litter/mix			27.7	26.2	no				2017-08-05	Yes	non-Caeno
2017-Aug	C-0047	S-05103	Caenorhabditis oiwi			2017-08-04	34500	99.8741		Ho'omaluhia Botanical Garden	Oahu			77.1	Rotting_nut/pod/seed/fruit			26.3	27.3	no				2017-08-05	Yes	other-Caeno
2017-Aug	C-0048	S-05090				2017-08-04	34860	98.7102		Ho'omaluhia Botanical Garden	Oahu			79.3	Rotting_nut/pod/seed/fruit			27	26.6	no				2017-08-05	Yes	unknown nematode
2017-Aug	C-0048	S-05092				2017-08-04	34860	98.7102		Ho'omaluhia Botanical Garden	Oahu			79.3	Rotting_nut/pod/seed/fruit			27	26.6	no				2017-08-05	Yes	unknown nematode
2017-Aug	C-0048	S-05099				2017-08-04	34860	98.7102		Ho'omaluhia Botanical Garden	Oahu			79.3	Rotting_nut/pod/seed/fruit			27	26.6	no				2017-08-05	Yes	unknown nematode
2017-Aug	C-0050	S-05109				2017-08-04	35040	99.329		Ho'omaluhia Botanical Garden	Oahu			75.5	Rotting_nut/pod/seed/fruit			27.7	26.4	no				2017-08-05	Yes	unknown nematode
2017-Aug	C-0050	S-05111				2017-08-04	35040	99.329		Ho'omaluhia Botanical Garden	Oahu			75.5	Rotting_nut/pod/seed/fruit			27.7	26.4	no				2017-08-05	Yes	unknown nematode
2017-Aug	C-0050	S-05112				2017-08-04	35040	99.329		Ho'omaluhia Botanical Garden	Oahu			75.5	Rotting_nut/pod/seed/fruit			27.7	26.4	no				2017-08-05	Yes	unknown nematode
2017-Aug	C-0050	S-05120				2017-08-04	35040	99.329		Ho'omaluhia Botanical Garden	Oahu			75.5	Rotting_nut/pod/seed/fruit			27.7	26.4	no				2017-08-05	Yes	unknown nematode
2017-Aug	C-0061	S-05106				2017-08-04	35220	98.6859		Ho'omaluhia Botanical Garden	Oahu			77.1	Vegetal_litter/mix			27.2	26.4	no				2017-08-05	Yes	unknown nematode
2017-Aug	C-0061	S-05107				2017-08-04	35220	98.6859		Ho'omaluhia Botanical Garden	Oahu			77.1	Vegetal_litter/mix			27.2	26.4	no				2017-08-05	Yes	non-Caeno
2017-Aug	C-0061	S-05116				2017-08-04	35220	98.6859		Ho'omaluhia Botanical Garden	Oahu			77.1	Vegetal_litter/mix			27.2	26.4	no				2017-08-05	Yes	non-Caeno
2017-Aug	C-0029	S-05113	Caenorhabditis oiwi			2017-08-04	35460	98.8828		Ho'omaluhia Botanical Garden	Oahu			79.9	Rotting_nut/pod/seed/fruit			27	26.9	no				2017-08-05	Yes	other-Caeno
2017-Aug	C-0040	S-05098				2017-08-04	35580	98.6282		Ho'omaluhia Botanical Garden	Oahu			77.1	Rotting_nut/pod/seed/fruit			27	26.5	no				2017-08-05	Yes	unknown nematode
2017-Aug	C-0040	S-05101				2017-08-04	35580	98.6282		Ho'omaluhia Botanical Garden	Oahu			77.1	Rotting_nut/pod/seed/fruit			27	26.5	no				2017-08-05	Yes	unknown nematode
2017-Aug	C-0037	S-05094				2017-08-04	35940	87.8674		Ho'omaluhia Botanical Garden	Oahu			75	Rotting_flower			27.7	25.1	no				2017-08-05	Yes	unknown nematode
2017-Aug	C-0037	S-05095	Caenorhabditis oiwi			2017-08-04	35940	87.8674		Ho'omaluhia Botanical Garden	Oahu			75	Rotting_flower			27.7	25.1	no				2017-08-05	Yes	other-Caeno
2017-Aug	C-0037	S-05104				2017-08-04	35940	87.8674		Ho'omaluhia Botanical Garden	Oahu			75	Rotting_flower			27.7	25.1	no				2017-08-05	Yes	unknown nematode
2017-Aug	C-0036					2017-08-04	36360	78.9398		Ho'omaluhia Botanical Garden	Oahu			81	Rotting_nut/pod/seed/fruit			26.3	25.2	no				2017-08-05	Tracks	unknown nematode
2017-Aug	C-0035					2017-08-04	37320	67.7328		Ho'omaluhia Botanical Garden	Oahu			78.1	Vegetal_litter/mix			26.3	24.9	no				2017-08-05	No	no nematode
2017-Aug	C-0033					2017-08-04	38460	69.7699		Ho'omaluhia Botanical Garden	Oahu			73.1	Rotting_flower			27	26	no				2017-08-05	No	no nematode
2017-Aug	C-0031					2017-08-04	38700	69.2026		Ho'omaluhia Botanical Garden	Oahu			73.1	Rotting_nut/pod/seed/fruit			27	26.6	no				2017-08-05	No	no nematode
2017-Aug	C-0032	S-05091				2017-08-04	38820	68.6119		Ho'omaluhia Botanical Garden	Oahu			81	Vegetal_litter/mix			27	26.9	no				2017-08-05	Yes	non-Caeno
2017-Aug	C-0032	S-05093				2017-08-04	38820	68.6119		Ho'omaluhia Botanical Garden	Oahu			81	Vegetal_litter/mix			27	26.9	no				2017-08-05	Yes	non-Caeno
2017-Aug	C-0034	S-05115				2017-08-04	38940	67.6019		Ho'omaluhia Botanical Garden	Oahu			75.4	Vegetal_litter/mix			27	24.1	no				2017-08-05	Yes	unknown nematode
2017-Aug	C-0106	S-05078				2017-08-04	39240	59.8178		Ho'omaluhia Botanical Garden	Oahu			75.4	Rotting_nut/pod/seed/fruit			27	27.3	no				2017-08-05	Yes	unknown nematode
2017-Aug	C-0106	S-05079				2017-08-04	39240	59.8178		Ho'omaluhia Botanical Garden	Oahu			75.4	Rotting_nut/pod/seed/fruit			27	27.3	no				2017-08-05	Yes	unknown nematode
2017-Aug	C-0125	S-05126				2017-08-06	28800	7.56628		Na Pali Coast State Wilderness Park	Kauai			70.7	Vegetal_litter/mix			26.3	25.3	no				2017-08-07	Yes	unknown nematode
2017-Aug	C-0125	S-05127	Oscheius sp.			2017-08-06	28800	7.56628		Na Pali Coast State Wilderness Park	Kauai			70.7	Vegetal_litter/mix			26.3	25.3	no				2017-08-07	Yes	non-Caeno
2017-Aug	C-0125	S-05128				2017-08-06	28800	7.56628		Na Pali Coast State Wilderness Park	Kauai			70.7	Vegetal_litter/mix			26.3	25.3	no				2017-08-07	Yes	unknown nematode
2017-Aug	C-0125	S-05129				2017-08-06	28800	7.56628		Na Pali Coast State Wilderness Park	Kauai			70.7	Vegetal_litter/mix			26.3	25.3	no				2017-08-07	Yes	unknown nematode
2017-Aug	C-0223	S-05274	Caenorhabditis briggsae			2017-08-06	29400	64.7855		Na Pali Coast State Wilderness Park	Kauai			64.6	Vegetal_litter/mix			26.3	23.4	no				2017-08-08	Yes	C. briggsae
2017-Aug	C-0223	S-05278				2017-08-06	29400	64.7855		Na Pali Coast State Wilderness Park	Kauai			64.6	Vegetal_litter/mix			26.3	23.4	no				2017-08-08	Yes	non-Caeno
2017-Aug	C-0200					2017-08-06	29640	52.7701		Na Pali Coast State Wilderness Park	Kauai			27.4	Rotting_nut/pod/seed/fruit			27.4	27.6	no				2017-08-08	No	no nematode
2017-Aug	C-0201					2017-08-06	29700	72.4294		Na Pali Coast State Wilderness Park	Kauai			70.7	Rotting_nut/pod/seed/fruit			26.3	26.5	no				2017-08-08	No	no nematode
2017-Aug	C-0123	S-05179				2017-08-06	30240	65.8765		Na Pali Coast State Wilderness Park	Kauai			76.3	Vegetal_litter/mix			24.9	23.5	no				2017-08-08	Yes	unknown nematode
2017-Aug	C-0123	S-05269				2017-08-06	30240	65.8765		Na Pali Coast State Wilderness Park	Kauai			76.3	Vegetal_litter/mix			24.9	23.5	no				2017-08-08	Yes	non-Caeno
2017-Aug	C-0185	S-05142				2017-08-06	30360	181.613		Na Pali Coast State Wilderness Park	Kauai			60.5	Other			30.2	23.2	no				2017-08-08	Yes	unknown nematode
2017-Aug	C-0202	S-05172				2017-08-06	30360	105.884		Na Pali Coast State Wilderness Park	Kauai			76.3	Vegetal_litter/mix			25.6	23.6	no				2017-08-08	Yes	non-Caeno
2017-Aug	C-0122					2017-08-06	30600	154.892		Na Pali Coast State Wilderness Park	Kauai			73.9	Rotting_nut/pod/seed/fruit			25.6	25	no				2017-08-08	Tracks	unknown nematode
2017-Aug	C-0203					2017-08-06	31080	147.251		Na Pali Coast State Wilderness Park	Kauai			76.6	Rotting_flower			26.2	22.7	no				2017-08-08	No	no nematode
2017-Aug	C-0121					2017-08-06	31140	153.331		Na Pali Coast State Wilderness Park	Kauai			75.6	Rotting_nut/pod/seed/fruit			24.9	22.7	no				2017-08-08	No	no nematode
2017-Aug	C-0183					2017-08-06	31200	149.011		Na Pali Coast State Wilderness Park	Kauai			74	Rotting_nut/pod/seed/fruit			27.4	22.5	no				2017-08-08	No	no nematode
2017-Aug	C-0204	S-05141				2017-08-06	31560	188.76		Na Pali Coast State Wilderness Park	Kauai			81.3	Vegetal_litter/mix			24.3	22.5	no				2017-08-07	Yes	non-Caeno
2017-Aug	C-0204	S-05145	Oscheius sp.			2017-08-06	31560	188.76		Na Pali Coast State Wilderness Park	Kauai			81.3	Vegetal_litter/mix			24.3	22.5	no				2017-08-07	Yes	non-Caeno
2017-Aug	C-0204	S-05153				2017-08-06	31560	188.76		Na Pali Coast State Wilderness Park	Kauai			81.3	Vegetal_litter/mix			24.3	22.5	no				2017-08-07	Yes	unknown nematode
2017-Aug	C-0204	S-05162				2017-08-06	31560	188.76		Na Pali Coast State Wilderness Park	Kauai			81.3	Vegetal_litter/mix			24.3	22.5	no				2017-08-07	Yes	unknown nematode
2017-Aug	C-0199					2017-08-06	31740	182.809		Na Pali Coast State Wilderness Park	Kauai			79	Rotting_nut/pod/seed/fruit			26	22.3	no				2017-08-08	Tracks	unknown nematode
2017-Aug	C-0120					2017-08-06	31800	131.714		Na Pali Coast State Wilderness Park	Kauai			75.7	Rotting_nut/pod/seed/fruit			24.3	24.5	no				2017-08-08	No	no nematode
2017-Aug	C-0184					2017-08-06	31980	202.67		Na Pali Coast State Wilderness Park	Kauai			76.8	Rotting_nut/pod/seed/fruit			25.3	22.3	no				2017-08-08	No	no nematode
2017-Aug	C-0205					2017-08-06	32700	137.285		Na Pali Coast State Wilderness Park	Kauai			78.6	Rotting_flower			24.9	23.5	no				2017-08-08	No	no nematode
2017-Aug	C-0187					2017-08-06	32760	151.213		Na Pali Coast State Wilderness Park	Kauai			76.6	Rotting_flower			26	24	no				2017-08-08	No	no nematode
2017-Aug	C-0119	S-05136				2017-08-06	33300	174.242		Na Pali Coast State Wilderness Park	Kauai			77.5	Vegetal_litter/mix			25.6	24.3	no				2017-08-07	Yes	unknown nematode
2017-Aug	C-0119	S-05138				2017-08-06	33300	174.242		Na Pali Coast State Wilderness Park	Kauai			77.5	Vegetal_litter/mix			25.6	24.3	no				2017-08-07	Yes	unknown nematode
2017-Aug	C-0119	S-05167				2017-08-06	33300	174.242		Na Pali Coast State Wilderness Park	Kauai			77.5	Vegetal_litter/mix			25.6	24.3	no				2017-08-07	Yes	unknown nematode
2017-Aug	C-0119	S-05171	Caenorhabditis briggsae			2017-08-06	33300	174.242		Na Pali Coast State Wilderness Park	Kauai			77.5	Vegetal_litter/mix			25.6	24.3	no				2017-08-07	Yes	C. briggsae
2017-Aug	C-0118					2017-08-06	33600	83.6968		Na Pali Coast State Wilderness Park	Kauai			68.7	Rotting_nut/pod/seed/fruit			26.3	26.3	no				2017-08-08	No	no nematode
2017-Aug	C-0206					2017-08-06	33840	53.4009		Na Pali Coast State Wilderness Park	Kauai			74.7	Rotting_nut/pod/seed/fruit			25.7	25.7	no				2017-08-08	No	no nematode
2017-Aug	C-0117	S-05117				2017-08-06	34500	79.4576		Na Pali Coast State Wilderness Park	Kauai			70.7	Vegetal_litter/mix			27	24.6	no				2017-08-07	Yes	non-Caeno
2017-Aug	C-0117	S-05118				2017-08-06	34500	79.4576		Na Pali Coast State Wilderness Park	Kauai			70.7	Vegetal_litter/mix			27	24.6	no				2017-08-07	Yes	non-Caeno
2017-Aug	C-0117	S-05169				2017-08-06	34500	79.4576		Na Pali Coast State Wilderness Park	Kauai			70.7	Vegetal_litter/mix			27	24.6	no				2017-08-07	Yes	unknown nematode
2017-Aug	C-0117	S-05173				2017-08-06	34500	79.4576		Na Pali Coast State Wilderness Park	Kauai			70.7	Vegetal_litter/mix			27	24.6	no				2017-08-07	Yes	unknown nematode
2017-Aug	C-0117	S-05177				2017-08-06	34500	79.4576		Na Pali Coast State Wilderness Park	Kauai			70.7	Vegetal_litter/mix			27	24.6	no				2017-08-07	Yes	unknown nematode
2017-Aug	C-0182	S-05152				2017-08-06	34620	25.6833		Na Pali Coast State Wilderness Park	Kauai			77.3	Rotting_nut/pod/seed/fruit			27.4	25.9	no				2017-08-07	Yes	unknown nematode
2017-Aug	C-0182	S-05156				2017-08-06	34620	25.6833		Na Pali Coast State Wilderness Park	Kauai			77.3	Rotting_nut/pod/seed/fruit			27.4	25.9	no				2017-08-07	Yes	unknown nematode
2017-Aug	C-0182	S-05178				2017-08-06	34620	25.6833		Na Pali Coast State Wilderness Park	Kauai			77.3	Rotting_nut/pod/seed/fruit			27.4	25.9	no				2017-08-07	Yes	unknown nematode
2017-Aug	C-0208					2017-08-06	34620	43.0327		Na Pali Coast State Wilderness Park	Kauai			71.7	Rotting_nut/pod/seed/fruit			27	25.9	no				2017-08-08	No	no nematode
2017-Aug	C-0116					2017-08-06	34800	48.6134		Na Pali Coast State Wilderness Park	Kauai			71.1	Rotting_nut/pod/seed/fruit			27	26.5	no				2017-08-08	No	no nematode
2017-Aug	C-0207					2017-08-06	34860	44.6554		Na Pali Coast State Wilderness Park	Kauai			64	Rotting_nut/pod/seed/fruit			29.5	31.3	no				2017-08-08	Tracks	unknown nematode
2017-Aug	C-0115					2017-08-06	34980	47.7419		Na Pali Coast State Wilderness Park	Kauai			71.7	Rotting_flower			27	25.9	no				2017-08-08	No	no nematode
2017-Aug	C-0198	S-05161				2017-08-06	35160	30.161		Na Pali Coast State Wilderness Park	Kauai			68.6	Rotting_nut/pod/seed/fruit			28.1	26.4	no				2017-08-07	Yes	unknown nematode
2017-Aug	C-0209					2017-08-06	35220	1.56573		Na Pali Coast State Wilderness Park	Kauai			71.7	Rotting_nut/pod/seed/fruit			27	27.1	no				2017-08-08	No	no nematode
2017-Aug	C-0114					2017-08-06	35400	63.1861		Na Pali Coast State Wilderness Park	Kauai			70.7	Rotting_nut/pod/seed/fruit			27	25.1	no				2017-08-08	Tracks	unknown nematode
2017-Aug	C-0210					2017-08-06	35580	64.4839		Na Pali Coast State Wilderness Park	Kauai			72.9	Rotting_nut/pod/seed/fruit			27	25.1	no				2017-08-08	No	no nematode
2017-Aug	C-0113	S-05137				2017-08-06	35760	44.3803		Na Pali Coast State Wilderness Park	Kauai			72.9	Vegetal_litter/mix			27	25.4	no				2017-08-07	Yes	unknown nematode
2017-Aug	C-0113	S-05146				2017-08-06	35760	44.3803		Na Pali Coast State Wilderness Park	Kauai			72.9	Vegetal_litter/mix			27	25.4	no				2017-08-07	Yes	non-Caeno
2017-Aug	C-0113	S-05154				2017-08-06	35760	44.3803		Na Pali Coast State Wilderness Park	Kauai			72.9	Vegetal_litter/mix			27	25.4	no				2017-08-07	Yes	non-Caeno
2017-Aug	C-0197					2017-08-06	35880	66.1449		Na Pali Coast State Wilderness Park	Kauai			71.5	Rotting_nut/pod/seed/fruit			27.4	23.8					2017-08-08	No	no nematode
2017-Aug	C-0211	S-05245				2017-08-06	35940	64.4924		Na Pali Coast State Wilderness Park	Kauai			72.9	Vegetal_litter/mix			27	25.3	no				2017-08-07	Yes	unknown nematode
2017-Aug	C-0211	S-05249				2017-08-06	35940	64.4924		Na Pali Coast State Wilderness Park	Kauai			72.9	Vegetal_litter/mix			27	25.3	no				2017-08-07	Yes	unknown nematode
2017-Aug	C-0211	S-05281				2017-08-06	35940	64.4924		Na Pali Coast State Wilderness Park	Kauai			72.9	Vegetal_litter/mix			27	25.3	no				2017-08-07	Yes	non-Caeno
2017-Aug	C-0211	S-05285				2017-08-06	35940	64.4924		Na Pali Coast State Wilderness Park	Kauai			72.9	Vegetal_litter/mix			27	25.3	no				2017-08-07	Yes	unknown nematode
2017-Aug	C-0221	S-05175				2017-08-06	36300	103.153		Na Pali Coast State Wilderness Park	Kauai			71.1	Rotting_flower			27.4	23.8	no				2017-08-07	Yes	non-Caeno
2017-Aug	C-0112					2017-08-06	36360	68.0624		Na Pali Coast State Wilderness Park	Kauai			80.7	Vegetal_litter/mix			27	25.3	no				2017-08-08	Tracks	unknown nematode
2017-Aug	C-0196					2017-08-06	36540	93.5553		Na Pali Coast State Wilderness Park	Kauai			73.5	Rotting_nut/pod/seed/fruit			28.1	25	no				2017-08-08	No	no nematode
2017-Aug	C-0218	S-05155				2017-08-06	36540	87.5985		Na Pali Coast State Wilderness Park	Kauai			76.4	Rotting_nut/pod/seed/fruit			27	25.3	no				2017-08-08	Yes	unknown nematode
2017-Aug	C-0218	S-05159				2017-08-06	36540	87.5985		Na Pali Coast State Wilderness Park	Kauai			76.4	Rotting_nut/pod/seed/fruit			27	25.3	no				2017-08-08	Yes	unknown nematode
2017-Aug	C-0217	S-05130				2017-08-06	36840	81.0187		Na Pali Coast State Wilderness Park	Kauai			71.7	Rotting_flower			27.7	25.8	no				2017-08-07	Yes	unknown nematode
2017-Aug	C-0217	S-05158				2017-08-06	36840	81.0187		Na Pali Coast State Wilderness Park	Kauai			71.7	Rotting_flower			27.7	25.8	no				2017-08-07	Yes	unknown nematode
2017-Aug	C-0180	S-05273				2017-08-06	37020	95.3184		Na Pali Coast State Wilderness Park	Kauai			73	Rotting_nut/pod/seed/fruit			27.4	24.7	no				2017-08-08	Yes	unknown nematode
2017-Aug	C-0111					2017-08-06	37080	102.597		Na Pali Coast State Wilderness Park	Kauai			75.1	Rotting_nut/pod/seed/fruit			27	26.4	no				2017-08-08	No	no nematode
2017-Aug	C-0220					2017-08-06	37140	117.251		Na Pali Coast State Wilderness Park	Kauai			76.5	Rotting_nut/pod/seed/fruit			28.1	26.8	no				2017-08-08	No	no nematode
2017-Aug	C-0110	S-05131				2017-08-06	37200	99.683		Na Pali Coast State Wilderness Park	Kauai			74.1	Vegetal_litter/mix			27	24.3	no				2017-08-07	Yes	unknown nematode
2017-Aug	C-0110	S-05132				2017-08-06	37200	99.683		Na Pali Coast State Wilderness Park	Kauai			74.1	Vegetal_litter/mix			27	24.3	no				2017-08-07	Yes	unknown nematode
2017-Aug	C-0110	S-05133				2017-08-06	37200	99.683		Na Pali Coast State Wilderness Park	Kauai			74.1	Vegetal_litter/mix			27	24.3	no				2017-08-07	Yes	unknown nematode
2017-Aug	C-0176					2017-08-06	37740	137.211		Na Pali Coast State Wilderness Park	Kauai			68.6	Rotting_nut/pod/seed/fruit			27.4	24.3	no				2017-08-08	No	no nematode
2017-Aug	C-0225	S-05253	Oscheius sp.			2017-08-06	37800	110.47		Na Pali Coast State Wilderness Park	Kauai			72.4	Rotting_nut/pod/seed/fruit			27	23.9	no				2017-08-07	Yes	non-Caeno
2017-Aug	C-0225	S-05257	Oscheius sp.			2017-08-06	37800	110.47		Na Pali Coast State Wilderness Park	Kauai			72.4	Rotting_nut/pod/seed/fruit			27	23.9	no				2017-08-07	Yes	non-Caeno
2017-Aug	C-0109	S-05270				2017-08-06	37860	92.0366		Na Pali Coast State Wilderness Park	Kauai			69.1	Vegetal_litter/mix			26.3	23.9	no				2017-08-08	Yes	non-Caeno
2017-Aug	C-0109	S-05282				2017-08-06	37860	92.0366		Na Pali Coast State Wilderness Park	Kauai			69.1	Vegetal_litter/mix			26.3	23.9	no				2017-08-08	Yes	unknown nematode
2017-Aug	C-0222					2017-08-06	38220	117.634		Na Pali Coast State Wilderness Park	Kauai			67	Rotting_flower			27.4	24.7	no				2017-08-08	No	no nematode
2017-Aug	C-0104					2017-08-06	38520	118.863		Na Pali Coast State Wilderness Park	Kauai			66.6	Rotting_flower			26.3	24.3	no				2017-08-08	No	no nematode
2017-Aug	C-0194					2017-08-06	38580	138.692		Na Pali Coast State Wilderness Park	Kauai			68.9	Rotting_nut/pod/seed/fruit			27.4	24.5	no				2017-08-08	No	no nematode
2017-Aug	C-0108					2017-08-06	38760	151.139		Na Pali Coast State Wilderness Park	Kauai			68.4	Rotting_flower			27	25.4	no				2017-08-08	No	no nematode
2017-Aug	C-0177					2017-08-06	38880	188.608		Na Pali Coast State Wilderness Park	Kauai			62.3	Rotting_nut/pod/seed/fruit			27.4	27	no				2017-08-08	No	no nematode
2017-Aug	C-0215					2017-08-06	39060	134.381		Na Pali Coast State Wilderness Park	Kauai			62.5	Rotting_nut/pod/seed/fruit			28.8	24.7	no				2017-08-08	No	no nematode
2017-Aug	C-0107	S-05121				2017-08-06	39720	149.69		Na Pali Coast State Wilderness Park	Kauai			64.6	Rotting_nut/pod/seed/fruit			27	24.7	no				2017-08-07	Yes	unknown nematode
2017-Aug	C-0107	S-05122				2017-08-06	39720	149.69		Na Pali Coast State Wilderness Park	Kauai			64.6	Rotting_nut/pod/seed/fruit			27	24.7	no				2017-08-07	Yes	unknown nematode
2017-Aug	C-0107	S-05123				2017-08-06	39720	149.69		Na Pali Coast State Wilderness Park	Kauai			64.6	Rotting_nut/pod/seed/fruit			27	24.7	no				2017-08-07	Yes	unknown nematode
2017-Aug	C-0107	S-05124				2017-08-06	39720	149.69		Na Pali Coast State Wilderness Park	Kauai			64.6	Rotting_nut/pod/seed/fruit			27	24.7	no				2017-08-07	Yes	unknown nematode
2017-Aug	C-0107	S-05125				2017-08-06	39720	149.69		Na Pali Coast State Wilderness Park	Kauai			64.6	Rotting_nut/pod/seed/fruit			27	24.7	no				2017-08-07	Yes	unknown nematode
2017-Aug	C-0105					2017-08-06	40260	188.548		Na Pali Coast State Wilderness Park	Kauai			69.7	Rotting_nut/pod/seed/fruit			28.1	22.6	no				2017-08-08	No	no nematode
2017-Aug	C-0188	S-05134				2017-08-06	48840	29.8107			Kauai			62.8	Vegetal_litter/mix			29.5	27.3	no				2017-08-07	Yes	unknown nematode
2017-Aug	C-0188	S-05135				2017-08-06	48840	29.8107			Kauai			62.8	Vegetal_litter/mix			29.5	27.3	no				2017-08-07	Yes	unknown nematode
2017-Aug	C-0188	S-05160				2017-08-06	48840	29.8107			Kauai			62.8	Vegetal_litter/mix			29.5	27.3	no				2017-08-07	Yes	non-Caeno
2017-Aug	C-0188	S-05163				2017-08-06	48840	29.8107			Kauai			62.8	Vegetal_litter/mix			29.5	27.3	no				2017-08-07	Yes	non-Caeno
2017-Aug	C-0188	S-05164				2017-08-06	48840	29.8107			Kauai			62.8	Vegetal_litter/mix			29.5	27.3	no				2017-08-07	Yes	non-Caeno
2017-Aug	C-0188	S-05168				2017-08-06	48840	29.8107			Kauai			62.8	Vegetal_litter/mix			29.5	27.3	no				2017-08-07	Yes	non-Caeno
2017-Aug	C-0186	S-05149				2017-08-06	49560	14.8118			Kauai			61.8	Vegetal_litter/mix			28.8	27.6	no				2017-08-07	Yes	unknown nematode
2017-Aug	C-0186	S-05150	Caenorhabditis kamaaina			2017-08-06	49560	14.8118			Kauai			61.8	Vegetal_litter/mix			28.8	27.6	no				2017-08-07	Yes	other-Caeno
2017-Aug	C-0186	S-05157				2017-08-06	49560	14.8118			Kauai			61.8	Vegetal_litter/mix			28.8	27.6	no				2017-08-07	Yes	unknown nematode
2017-Aug	C-0186	S-05166	Caenorhabditis kamaaina			2017-08-06	49560	14.8118			Kauai			61.8	Vegetal_litter/mix			28.8	27.6	no				2017-08-07	Yes	other-Caeno
2017-Aug	C-0186	S-05170				2017-08-06	49560	14.8118			Kauai			61.8	Vegetal_litter/mix			28.8	27.6	no				2017-08-07	Yes	unknown nematode
2017-Aug	C-0186	S-05174				2017-08-06	49560	14.8118			Kauai			61.8	Vegetal_litter/mix			28.8	27.6	no				2017-08-07	Yes	unknown nematode
2017-Aug	C-0192	S-05140				2017-08-06	50040	26.4598			Kauai			62.8	Vegetal_litter/mix			29.5	29	no				2017-08-07	Yes	non-Caeno
2017-Aug	C-0192	S-05147				2017-08-06	50040	26.4598			Kauai			62.8	Vegetal_litter/mix			29.5	29	no				2017-08-07	Yes	non-Caeno
2017-Aug	C-0192	S-05151				2017-08-06	50040	26.4598			Kauai			62.8	Vegetal_litter/mix			29.5	29	no				2017-08-07	Yes	non-Caeno
2017-Aug	C-0189	S-05181				2017-08-06	50340	106.969			Kauai			61.7	Vegetal_litter/mix			30.2	24.5	no				2017-08-07	Yes	unknown nematode
2017-Aug	C-0189	S-05182				2017-08-06	50340	106.969			Kauai			61.7	Vegetal_litter/mix			30.2	24.5	no				2017-08-07	Yes	non-Caeno
2017-Aug	C-0189	S-05183				2017-08-06	50340	106.969			Kauai			61.7	Vegetal_litter/mix			30.2	24.5	no				2017-08-07	Yes	unknown nematode
2017-Aug	C-0189	S-05184				2017-08-06	50340	106.969			Kauai			61.7	Vegetal_litter/mix			30.2	24.5	no				2017-08-07	Yes	non-Caeno
2017-Aug	C-0191					2017-08-06	50520	110.007			Kauai			59.6	Vegetal_litter/mix			28.8	26.9	no				2017-08-08	Tracks	unknown nematode
2017-Aug	C-0190	S-05139				2017-08-06	51240	62.3226			Kauai			57.9	Vegetal_litter/mix			30.2	25.1	no				2017-08-07	Yes	non-Caeno
2017-Aug	C-0190	S-05143				2017-08-06	51240	62.3226			Kauai			57.9	Vegetal_litter/mix			30.2	25.1	no				2017-08-07	Yes	unknown nematode
2017-Aug	C-0181					2017-08-06	51840	48.2375			Kauai			54.1	Vegetal_litter/mix			31	29.3	no				2017-08-08	Tracks	unknown nematode
2017-Aug	C-0178	S-05262				2017-08-06	52560	22.7433			Kauai			55	Vegetal_litter/mix			31	31.2	no				2017-08-08	Yes	unknown nematode
2017-Aug	C-0195	S-05144				2017-08-06	53340	27.2216			Kauai			46.8	Rotting_flower			33.6		no				2017-08-08	Yes	non-Caeno
2017-Aug	C-0195	S-05148				2017-08-06	53340	27.2216			Kauai			46.8	Rotting_flower			33.6		no				2017-08-08	Yes	non-Caeno
2017-Aug	C-0615					2017-08-07	29460	1133.83			Kauai			66.4	Vegetal_litter/mix			20.5	15.2	yes	4		A	2017-08-09	No	no nematode
2017-Aug	C-0128					2017-08-07	29580	1112.38			Kauai			71.2	Vegetal_litter/mix			19.2	15	yes	4		A	2017-08-09	No	no nematode
2017-Aug	C-0614					2017-08-07	29580	1127.98			Kauai			71	Vegetal_litter/mix			19.5	15.7	yes	4		A	2017-08-09	Tracks	unknown nematode
2017-Aug	C-0126					2017-08-07	29820	1117.89			Kauai			71.7	Vegetal_litter/mix			19.5	15.7	yes	4		B	2017-08-09	No	no nematode
2017-Aug	C-0613					2017-08-07	29820	1124.9			Kauai			75	Vegetal_litter/mix			18.5	14.8	yes	4		B	2017-08-09	No	no nematode
2017-Aug	C-0150					2017-08-07	29940	1125.47			Kauai			72.8	Vegetal_litter/mix			18.8	16.7	yes	4		C	2017-08-09	No	no nematode
2017-Aug	C-0566	S-05303				2017-08-07	29940	1121			Kauai			74.4	Vegetal_litter/mix			18.8	15.4	yes	4		B	2017-08-09	Yes	unknown nematode
2017-Aug	C-0127					2017-08-07	30000	1088.62			Kauai			74.5	Vegetal_litter/mix			18.8	16.3	yes	4		C	2017-08-09	No	no nematode
2017-Aug	C-0612					2017-08-07	30000	1118.48			Kauai			77.7	Vegetal_litter/mix			18.5	14.9	yes	4		C	2017-08-09	No	no nematode
2017-Aug	C-0611					2017-08-07	30060	1119.25			Kauai			76.5	Vegetal_litter/mix			18.5	15.3	yes	4		D	2017-08-09	No	no nematode
2017-Aug	C-0568					2017-08-07	30180	1116.66			Kauai			77.6	Vegetal_litter/mix			18.1	15.9	yes	4		D	2017-08-09	No	no nematode
2017-Aug	C-0609					2017-08-07	30180	1126.17			Kauai			76.5	Vegetal_litter/mix			18.5	15.9	yes	4		E	2017-08-09	No	no nematode
2017-Aug	C-0567					2017-08-07	30240	1121			Kauai			77.6	Vegetal_litter/mix			18.1	15.7	yes	4		D	2017-08-09	No	no nematode
2017-Aug	C-0569	S-05260				2017-08-07	30300	1115.05			Kauai			77.5	Vegetal_litter/mix			18.8	16.8	yes	4		E	2017-08-09	Yes	unknown nematode
2017-Aug	C-0587					2017-08-07	30360	1121			Kauai			78.9	Vegetal_litter/mix			17.8	16.2	yes	4		E	2017-08-09	No	no nematode
2017-Aug	C-0601	S-05330				2017-08-07	30420	1141.35			Kauai			78.4	Vegetal_litter/mix			18.5	15.8	yes	4		A	2017-08-09	Yes	unknown nematode
2017-Aug	C-0480					2017-08-07	30540	1141.63			Kauai			79.4	Vegetal_litter/mix			18.5	16.3	yes	4		F	2017-08-09	No	no nematode
2017-Aug	C-0589					2017-08-07	30540	1121			Kauai			77.4	Vegetal_litter/mix			18.5	16.5	yes	4		F	2017-08-09	Tracks	unknown nematode
2017-Aug	C-0590					2017-08-07	30600	1121			Kauai			77.4	Vegetal_litter/mix			25.8333	16.8	yes	4		F	2017-08-09	No	no nematode
2017-Aug	C-0479	S-05307				2017-08-07	30720	1121			Kauai			74.2	Vegetal_litter/mix			19.9	17.8	no				2017-08-09	Yes	non-Caeno
2017-Aug	C-0479	S-05308				2017-08-07	30720	1121			Kauai			74.2	Vegetal_litter/mix			19.9	17.8	no				2017-08-09	Yes	non-Caeno
2017-Aug	C-0224	S-05331				2017-08-07	30780	1116.63			Kauai			80.4	Vegetal_litter/mix			18.1	17.9	no				2017-08-09	Yes	non-Caeno
2017-Aug	C-0224	S-05332				2017-08-07	30780	1116.63			Kauai			80.4	Vegetal_litter/mix			18.1	17.9	no				2017-08-09	Yes	non-Caeno
2017-Aug	C-0193					2017-08-07	32040	1269.45			Kauai			77	Rotting_flower			18.1	18.2	no				2017-08-09	No	no nematode
2017-Aug	C-0179					2017-08-07	32460	1243.21			Kauai			78.4	Vegetal_litter/mix			18.1	19	no				2017-08-09	No	no nematode
2017-Aug	C-0149					2017-08-07	32640	1243.17			Kauai			69.1	Vegetal_litter/mix			21	18.4	no				2017-08-09	Tracks	unknown nematode
2017-Aug	C-0505					2017-08-07	32640	1228			Kauai			71.2	Vegetal_litter/mix			20.8	18.2	no				2017-08-09	No	no nematode
2017-Aug	C-0213					2017-08-07	32700	1235			Kauai			76.1	Vegetal_litter/mix			18.8	19.3	no				2017-08-09	No	no nematode
2017-Aug	C-0504					2017-08-07	32820	1221			Kauai			72.2	Vegetal_litter/mix			20.1	18	no				2017-08-09	No	no nematode
2017-Aug	C-0148					2017-08-07	32880	1236.23			Kauai			66	Vegetal_litter/mix			21.2	17.8	no				2017-08-09	No	no nematode
2017-Aug	C-0521					2017-08-07	33000	1221			Kauai			67.2	Vegetal_litter/mix			21.2	16.8	no				2017-08-09	No	no nematode
2017-Aug	C-0147	S-05242				2017-08-07	33180	1219.88			Kauai			69.5	Vegetal_litter/mix			21.2	19.2	no				2017-08-08	Yes	unknown nematode
2017-Aug	C-0147	S-05261				2017-08-07	33180	1219.88			Kauai			69.5	Vegetal_litter/mix			21.2	19.2	no				2017-08-08	Yes	non-Caeno
2017-Aug	C-0478					2017-08-07	33300	1217.34			Kauai			76.9	Vegetal_litter/mix			18.8	16.9	no				2017-08-09	No	no nematode
2017-Aug	C-0503					2017-08-07	33300	1220.14			Kauai			76.6	Vegetal_litter/mix			18.8	16.6	no				2017-08-09	No	no nematode
2017-Aug	C-0471	S-05246				2017-08-07	33660	1237.74			Kauai			67.2	Vegetal_litter/mix			21.9	16.8	no				2017-08-08	Yes	unknown nematode
2017-Aug	C-0471	S-05250				2017-08-07	33660	1237.74			Kauai			67.2	Vegetal_litter/mix			21.9	16.8	no				2017-08-08	Yes	unknown nematode
2017-Aug	C-0473					2017-08-07	33660	1214.58			Kauai			68.7	Rotting_flower			20.5	19.6	no				2017-08-09	No	no nematode
2017-Aug	C-0570					2017-08-07	33720	1219			Kauai			80	Vegetal_litter/mix			18.8	16.9	no				2017-08-09	No	no nematode
2017-Aug	C-0571					2017-08-07	33840	1219			Kauai			80	Rotting_nut/pod/seed/fruit			18	17.1	no				2017-08-09	No	no nematode
2017-Aug	C-0131					2017-08-07	33900	1229.13			Kauai			74.4	Vegetal_litter/mix			19.7	16.7	no				2017-08-09	No	no nematode
2017-Aug	C-0135					2017-08-07	34080	1231.7			Kauai			69.7	Vegetal_litter/mix			21.9	18.2	no				2017-08-09	No	no nematode
2017-Aug	C-0572					2017-08-07	34260	1220			Kauai			72.4	Vegetal_litter/mix			20.8	17.1	no				2017-08-09	Tracks	unknown nematode
2017-Aug	C-0146					2017-08-07	34320	1244.09			Kauai			65.4	Vegetal_litter/mix			22.6	16.4	no				2017-08-09	No	no nematode
2017-Aug	C-0219					2017-08-07	34620	1249.67			Kauai			72.7	Vegetal_litter/mix			20.1	18.9	no				2017-08-09	No	no nematode
2017-Aug	C-0129					2017-08-07	34680	1249.76			Kauai			61.3	Vegetal_litter/mix			22.6	18.4	no				2017-08-09	Tracks	unknown nematode
2017-Aug	C-0573					2017-08-07	34740	1230			Kauai			75	Rotting_flower			20.8	19	no				2017-08-09	No	no nematode
2017-Aug	C-0124					2017-08-07	34920	1253.46			Kauai			70.1	Vegetal_litter/mix			20	18.2	no				2017-08-09	Tracks	unknown nematode
2017-Aug	C-0502	S-05337				2017-08-07	34920	1245			Kauai			67.3	Rotting_wood			20.8	18.2	no				2017-08-09	Yes	non-Caeno
2017-Aug	C-0502	S-05338				2017-08-07	34920	1245			Kauai			67.3	Rotting_wood			20.8	18.2	no				2017-08-09	Yes	non-Caeno
2017-Aug	C-0214					2017-08-07	35280	1245.91			Kauai			72.3	Vegetal_litter/mix			21.2	17.4	no				2017-08-09	No	no nematode
2017-Aug	C-0472					2017-08-07	35280	1265.9			Kauai			72.1	Vegetal_litter/mix			21.2	19.6	no				2017-08-09	No	no nematode
2017-Aug	C-0133					2017-08-07	35460	1265.78			Kauai			72.3	Vegetal_litter/mix			21.6	19.3	no				2017-08-09	No	no nematode
2017-Aug	C-0574					2017-08-07	35520	1250			Kauai			67.5	Vegetal_litter/mix			21.5	17.7	no				2017-08-09	No	no nematode
2017-Aug	C-0474					2017-08-07	35640	1260.3			Kauai			73.5	Vegetal_litter/mix			20.5	20.5	no				2017-08-09	No	no nematode
2017-Aug	C-0575					2017-08-07	35760	1238			Kauai			64.8	Rotting_flower			23.6	18.2	no				2017-08-09	No	no nematode
2017-Aug	C-0212					2017-08-07	35820	1256.1			Kauai			72.3	Vegetal_litter/mix			21.9	18.6	no				2017-08-09	No	no nematode
2017-Aug	C-0577					2017-08-07	35880	1238			Kauai			67	Arthropod			24.9	19.4	no				2017-08-09	No	no nematode
2017-Aug	C-0103					2017-08-07	36840	1293.42			Kauai			63.5	Vegetal_litter/mix			25.3	19.3	no				2017-08-09	No	no nematode
2017-Aug	C-0102					2017-08-07	37380	1305			Kauai			60.3	Rotting_flower			22.6	20.2	no				2017-08-09	No	no nematode
2017-Aug	C-0216	S-05352				2017-08-07	37500	1251.4			Kauai			67.4	Vegetal_litter/mix			21.9	18.7	no				2017-08-09	Yes	unknown nematode
2017-Aug	C-0578					2017-08-07	37500	1250			Kauai			57.1	Rotting_nut/pod/seed/fruit			24.3	21.6	no				2017-08-09	No	no nematode
2017-Aug	C-0145	S-05254				2017-08-07	37680	1261.61			Kauai			64.7	Vegetal_litter/mix			21.2	17.5	no				2017-08-08	Yes	unknown nematode
2017-Aug	C-0501					2017-08-07	37740	1250			Kauai			68.7	Vegetal_litter/mix			21.5	18.6	no				2017-08-09	Tracks	unknown nematode
2017-Aug	C-0610					2017-08-07	37800	1255.44			Kauai			68.7	Vegetal_litter/mix			21.5	21.9	no				2017-08-09	Tracks	unknown nematode
2017-Aug	C-0101					2017-08-07	37860	1235.9			Kauai			63.8	Rotting_nut/pod/seed/fruit			22.6	22.1	no				2017-08-09	No	no nematode
2017-Aug	C-0500					2017-08-07	37920	1232			Kauai			63.9	Vegetal_litter/mix			22.2	18	no				2017-08-09	No	no nematode
2017-Aug	C-0580					2017-08-07	38160	1228			Kauai			72.7	Vegetal_litter/mix			24.9	21.6667	no				2017-08-09	Tracks	unknown nematode
2017-Aug	C-0134					2017-08-07	38340	1232.31			Kauai			52.8	Vegetal_litter/mix			23.3	19	no				2017-08-09	No	no nematode
2017-Aug	C-0475					2017-08-07	38340	1241.37			Kauai			64.9	Vegetal_litter/mix			22.6	18.5	no				2017-08-09	Tracks	unknown nematode
2017-Aug	C-0130					2017-08-07	38580	1230.73			Kauai			65.2	Vegetal_litter/mix			23.3	19.3	no				2017-08-09	No	no nematode
2017-Aug	C-0477					2017-08-07	38820	1219.36			Kauai			65	Vegetal_litter/mix			24	18.9	no				2017-08-09	No	no nematode
2017-Aug	C-0144					2017-08-07	38880	1226.61			Kauai			75.6	Mollusk			21.5	17.7	no				2017-08-09	No	no nematode
2017-Aug	C-0151	S-05327				2017-08-07	38880	1247.28			Kauai			65	Vegetal_litter/mix			24	20	no				2017-08-09	Yes	unknown nematode
2017-Aug	C-0151	S-05328				2017-08-07	38880	1247.28			Kauai			65	Vegetal_litter/mix			24	20	no				2017-08-09	Yes	unknown nematode
2017-Aug	C-0581					2017-08-07	38940	1213			Kauai			60.9	Arthropod			23.6	17.9	no				2017-08-09	No	no nematode
2017-Aug	C-0607					2017-08-07	39120	1218.43			Kauai			68.1	Vegetal_litter/mix			23.3	17.5	no				2017-08-09	No	no nematode
2017-Aug	C-0175					2017-08-07	39300	1213			Kauai			65.2	Rotting_nut/pod/seed/fruit			22.6	21.4	no				2017-08-09	No	no nematode
2017-Aug	C-0499					2017-08-07	39300	1210			Kauai			73.3	Rotting_nut/pod/seed/fruit			22.2	29.2	no				2017-08-09	No	no nematode
2017-Aug	C-0476	S-05241				2017-08-07	39420	1220.72			Kauai			70.6	Vegetal_litter/mix			23.3	21	no				2017-08-08	Yes	unknown nematode
2017-Aug	C-0137					2017-08-07	39600	1221.96			Kauai			66.4	Arthropod			21.9	19.7	no				2017-08-09	No	no nematode
2017-Aug	C-0582					2017-08-07	39780	1223.14			Kauai			67.6	Arthropod			22.2	18.1	no				2017-08-09	No	no nematode
2017-Aug	C-0174					2017-08-07	39900	1212.83			Kauai			66.7	Rotting_flower			23.3	25.3	no				2017-08-09	No	no nematode
2017-Aug	C-0139	S-05317				2017-08-07	39960	1223.7			Kauai			62.4	Arthropod			24	23.6	no				2017-08-09	Yes	unknown nematode
2017-Aug	C-0498					2017-08-07	40080	1206			Kauai			63.3	Vegetal_litter/mix			23.3	18.9	no				2017-08-09	No	no nematode
2017-Aug	C-0152					2017-08-07	40500	1214.61			Kauai			64.1	Vegetal_litter/mix			24	23.7	no				2017-08-09	Tracks	unknown nematode
2017-Aug	C-0136					2017-08-07	40620	1216.01			Kauai			64.8	Vegetal_litter/mix			22.2	20.1	no				2017-08-09	No	no nematode
2017-Aug	C-0173	S-05176				2017-08-07	40980	1206.04			Kauai			62.3	Vegetal_litter/mix			23.6	20.9	no				2017-08-08	Yes	unknown nematode
2017-Aug	C-0173	S-05180				2017-08-07	40980	1206.04			Kauai			62.3	Vegetal_litter/mix			23.6	20.9	no				2017-08-08	Yes	non-Caeno
2017-Aug	C-0173	S-05258				2017-08-07	40980	1206.04			Kauai			62.3	Vegetal_litter/mix			23.6	20.9	no				2017-08-08	Yes	unknown nematode
2017-Aug	C-0140					2017-08-07	41460	1149.19			Kauai			57.1	Vegetal_litter/mix			26	23.9	no				2017-08-09	No	no nematode
2017-Aug	C-0602	S-05362				2017-08-07	41580	1214.25			Kauai			56.4	Vegetal_litter/mix			25.3	17.7	no				2017-08-09	Yes	non-Caeno
2017-Aug	C-0497					2017-08-07	41700	1139			Kauai			56.4	Vegetal_litter/mix			25.6	18.5	no				2017-08-09	No	no nematode
2017-Aug	C-0172	S-05324				2017-08-07	41940	1130.28			Kauai			52.7	Vegetal_litter/mix			27.4	18.3	no				2017-08-09	Yes	unknown nematode
2017-Aug	C-0603	S-05321				2017-08-07	42000	1157.23			Kauai			60.9	Vegetal_litter/mix			24.5	18.4	no				2017-08-09	Yes	unknown nematode
2017-Aug	C-0603	S-05322				2017-08-07	42000	1157.23			Kauai			60.9	Vegetal_litter/mix			24.5	18.4	no				2017-08-09	Yes	unknown nematode
2017-Aug	C-0603	S-05323				2017-08-07	42000	1157.23			Kauai			60.9	Vegetal_litter/mix			24.5	18.4	no				2017-08-09	Yes	non-Caeno
2017-Aug	C-0604	S-05325				2017-08-07	42240	1167.74			Kauai			66.5	Vegetal_litter/mix			24	19.2	no				2017-08-09	Yes	non-Caeno
2017-Aug	C-0604	S-05326				2017-08-07	42240	1167.74			Kauai			66.5	Vegetal_litter/mix			24	19.2	no				2017-08-09	Yes	non-Caeno
2017-Aug	C-0604	S-05329				2017-08-07	42240	1167.74			Kauai			66.5	Vegetal_litter/mix			24	19.2	no				2017-08-09	Yes	non-Caeno
2017-Aug	C-0171	S-05310				2017-08-07	42300	1162.78			Kauai			64.9	Vegetal_litter/mix			22.6	19.7	no				2017-08-08	Yes	non-Caeno
2017-Aug	C-0171	S-05311				2017-08-07	42300	1162.78			Kauai			64.9	Vegetal_litter/mix			22.6	19.7	no				2017-08-08	Yes	non-Caeno
2017-Aug	C-0171	S-05312				2017-08-07	42300	1162.78			Kauai			64.9	Vegetal_litter/mix			22.6	19.7	no				2017-08-08	Yes	non-Caeno
2017-Aug	C-0171	S-05313				2017-08-07	42300	1162.78			Kauai			64.9	Vegetal_litter/mix			22.6	19.7	no				2017-08-08	Yes	non-Caeno
2017-Aug	C-0583					2017-08-07	42360	1223.22			Kauai			55.4	Rotting_nut/pod/seed/fruit			27.7	25.5	no				2017-08-09	No	no nematode
2017-Aug	C-0170					2017-08-07	42660	1187.52			Kauai			65.2	Vegetal_litter/mix			23.3	21.3	no				2017-08-09	Tracks	unknown nematode
2017-Aug	C-0169	S-05361				2017-08-07	42840	1199.68			Kauai			63.8	Rotting_nut/pod/seed/fruit			23.3	21.7	no				2017-08-09	Yes	non-Caeno
2017-Aug	C-0141					2017-08-07	42900	1204.53			Kauai			58.2	Vegetal_litter/mix			26.3	20.6	no				2017-08-09	No	no nematode
2017-Aug	C-0496					2017-08-07	43020	1227.03			Kauai			63.6	Vegetal_litter/mix			25.6	19.5	no				2017-08-09	No	no nematode
2017-Aug	C-0605					2017-08-07	43080	1145.71			Kauai			61.8	Vegetal_litter/mix			24.7	20.5	no				2017-08-09	No	no nematode
2017-Aug	C-0168					2017-08-07	43140	1203.37			Kauai			65.3	Vegetal_litter/mix			25.5	18.8	no				2017-08-09	No	no nematode
2017-Aug	C-0142					2017-08-07	43200	1250.54			Kauai			60.6	Vegetal_litter/mix			24.9	21.4	no				2017-08-09	No	no nematode
2017-Aug	C-0167					2017-08-07	43500	1233.27			Kauai			58.7	Vegetal_litter/mix			25.3	21.6	no				2017-08-09	No	no nematode
2017-Aug	C-0506					2017-08-07	43500	1244.94			Kauai			64.1	Vegetal_litter/mix			24	19.3	no				2017-08-09	No	no nematode
2017-Aug	C-0143					2017-08-07	43740	1243.91			Kauai			60.3	Vegetal_litter/mix			24.8	19.7	no				2017-08-09	Tracks	unknown nematode
2017-Aug	C-0166					2017-08-07	43740	1227.61			Kauai			60	Vegetal_litter/mix			25.3	21.9	no				2017-08-09	No	no nematode
2017-Aug	C-0584					2017-08-07	43860	1223			Kauai			61.3	Vegetal_litter/mix			26.3	20.7	no				2017-08-09	No	no nematode
2017-Aug	C-0530					2017-08-07	43920	1220.97			Kauai			61.3	Vegetal_litter/mix			26.3	20.2	no				2017-08-09	No	no nematode
2017-Aug	C-0165					2017-08-07	44100	1227.16			Kauai			61.8	Vegetal_litter/mix			24.7	27	no				2017-08-09	Tracks	unknown nematode
2017-Aug	C-0507					2017-08-07	44400	1247.24			Kauai			59.3	Vegetal_litter/mix			24.7	30.6	no				2017-08-09	No	no nematode
2017-Aug	C-0161					2017-08-07	44520	1227.58			Kauai			63.7	Rotting_nut/pod/seed/fruit			26	25.9	no				2017-08-09	No	no nematode
2017-Aug	C-0509					2017-08-07	44700	1241.3			Kauai			71.2	Vegetal_litter/mix			22.2	21	no				2017-08-09	Tracks	unknown nematode
2017-Aug	C-0160					2017-08-07	44880	1235.59			Kauai			67.2	Vegetal_litter/mix			23.3	22.7	no				2017-08-09	No	no nematode
2017-Aug	C-0585					2017-08-07	44880	1219.24			Kauai			68.3	Rotting_wood			23.6	35	no				2017-08-09	No	no nematode
2017-Aug	C-0508					2017-08-07	45120	1245.33			Kauai			68.4	Vegetal_litter/mix			23.3	26	no				2017-08-09	No	no nematode
2017-Aug	C-0153					2017-08-07	45180	1235.16			Kauai			69.6	Rotting_flower			23.3	29.1	no				2017-08-09	No	no nematode
2017-Aug	C-0586					2017-08-07	45420	1233.12			Kauai			58.3	Vegetal_litter/mix			26.3	27.8	no				2017-08-09	No	no nematode
2017-Aug	C-0164					2017-08-07	46080	1236.77			Kauai			65.2	Vegetal_litter/mix			27.4	22	no				2017-08-09	Tracks	unknown nematode
2017-Aug	C-0527	S-05357				2017-08-07	51300	1161			Kauai			64.2	Rotting_nut/pod/seed/fruit			26		no				2017-08-09	Yes	non-Caeno
2017-Aug	C-0527	S-05359				2017-08-07	51300	1161			Kauai			64.2	Rotting_nut/pod/seed/fruit			26		no				2017-08-09	Yes	non-Caeno
2017-Aug	C-0527	S-05360				2017-08-07	51300	1161			Kauai			64.2	Rotting_nut/pod/seed/fruit			26		no				2017-08-09	Yes	non-Caeno
2017-Aug	C-0132					2017-08-07	58620	1245.79			Kauai			61.8	Rotting_flower			23.3	20.5	no				2017-08-09	No	no nematode
2017-Aug	C-0250					2017-08-07	58800	1259.5			Kauai			44.3	Rotting_flower			31.1	19.8	no				2017-08-09	No	no nematode
2017-Aug	C-0155					2017-08-07	58860	1247.18			Kauai			57.4	Rotting_flower			24.3	19.2	no				2017-08-09	No	no nematode
2017-Aug	C-0248					2017-08-07	59100	1260.12			Kauai			54.4	Rotting_nut/pod/seed/fruit			25.6	17.8	no				2017-08-08	No	no nematode
2017-Aug	C-0511					2017-08-07	59160	1253.29			Kauai			63.3	Rotting_nut/pod/seed/fruit			23.3	18.4	no				2017-08-08	No	no nematode
2017-Aug	C-0247	S-05315				2017-08-07	59280	1246.51			Kauai			57.8	Vegetal_litter/mix			24.2778	17.8	no				2017-08-09	Yes	unknown nematode
2017-Aug	C-0514					2017-08-07	59400	1250.6			Kauai	Awa'awapuhi Trail		59.4	Vegetal_litter/mix			24.7	18.6	no				2017-08-09	No	no nematode
2017-Aug	C-0249					2017-08-07	59520	1247.38			Kauai			61.9	Vegetal_litter/mix			23.1	17.8	no				2017-08-09	No	no nematode
2017-Aug	C-0157	S-05314				2017-08-07	59580	1206.43			Kauai			55	Vegetal_litter/mix			24	19.5	no				2017-08-08	Yes	non-Caeno
2017-Aug	C-0246					2017-08-07	60180	1130			Kauai			62.4	Rotting_flower			23.6	19.9					2017-08-09	No	no nematode
2017-Aug	C-0512	S-05293				2017-08-07	60600	1107.35			Kauai			55.3	Vegetal_litter/mix			24	19.3	no				2017-08-08	Yes	non-Caeno
2017-Aug	C-0244					2017-08-07	60780	1121.91			Kauai			52.9	Vegetal_litter/mix			26.1	28.4	no				2017-08-09	No	no nematode
2017-Aug	C-0245	S-05286				2017-08-07	61080	1112.46			Kauai			72.7	Other			23.6	23.5	no				2017-08-08	Yes	unknown nematode
2017-Aug	C-0245	S-05290				2017-08-07	61080	1112.46			Kauai			72.7	Other			23.6	23.5	no				2017-08-08	Yes	non-Caeno
2017-Aug	C-0245	S-05294				2017-08-07	61080	1112.46			Kauai			72.7	Other			23.6	23.5	no				2017-08-08	Yes	non-Caeno
2017-Aug	C-0245	S-05298				2017-08-07	61080	1112.46			Kauai			72.7	Other			23.6	23.5	no				2017-08-08	Yes	non-Caeno
2017-Aug	C-0510					2017-08-07	61080	1131.99			Kauai			65.7	Rotting_nut/pod/seed/fruit			24	21	no				2017-08-09	No	no nematode
2017-Aug	C-0515					2017-08-07	61260	1127.09			Kauai			66.2	Vegetal_litter/mix			24.7	24	no				2017-08-09	No	no nematode
2017-Aug	C-0243					2017-08-07	61380	1108.73			Kauai			71.7	Vegetal_litter/mix			23.6	20.1	no				2017-08-09	No	no nematode
2017-Aug	C-0163	S-05267				2017-08-07	61440	1075.48			Kauai			67.2	Vegetal_litter/mix			25.3	19.8	no				2017-08-09	Yes	non-Caeno
2017-Aug	C-0163	S-05271				2017-08-07	61440	1075.48			Kauai			67.2	Vegetal_litter/mix			25.3	19.8	no				2017-08-09	Yes	non-Caeno
2017-Aug	C-0163	S-05276				2017-08-07	61440	1075.48			Kauai			67.2	Vegetal_litter/mix			25.3	19.8	no				2017-08-09	Yes	non-Caeno
2017-Aug	C-0163	S-05306				2017-08-07	61440	1075.48			Kauai			67.2	Vegetal_litter/mix			25.3	19.8	no				2017-08-09	Yes	non-Caeno
2017-Aug	C-0156	S-05165				2017-08-07	61560	1075.91			Kauai			75	Vegetal_litter/mix			23.3	20.8	no				2017-08-08	Yes	non-Caeno
2017-Aug	C-0156	S-05277				2017-08-07	61560	1075.91			Kauai			75	Vegetal_litter/mix			23.3	20.8	no				2017-08-08	Yes	unknown nematode
2017-Aug	C-0156	S-05289				2017-08-07	61560	1075.91			Kauai			75	Vegetal_litter/mix			23.3	20.8	no				2017-08-08	Yes	unknown nematode
2017-Aug	C-0242	S-05243				2017-08-07	61620	1086.46			Kauai			73.2	Vegetal_litter/mix			23.6	23.1	no				2017-08-08	Yes	unknown nematode
2017-Aug	C-0242	S-05244				2017-08-07	61620	1086.46			Kauai			73.2	Vegetal_litter/mix			23.6	23.1	no				2017-08-08	Yes	non-Caeno
2017-Aug	C-0241					2017-08-07	61920	1118			Kauai			74.1	Rotting_nut/pod/seed/fruit			24.3	27					2017-08-09	No	no nematode
2017-Aug	C-0239	S-05304				2017-08-07	62340	1067.58			Kauai			70.7	Vegetal_litter/mix			22.9	22.8	no				2017-08-09	Yes	non-Caeno
2017-Aug	C-0513	S-05247				2017-08-07	62400	1017.63			Kauai			72	Vegetal_litter/mix			24	24	no				2017-08-08	Yes	non-Caeno
2017-Aug	C-0513	S-05248				2017-08-07	62400	1017.63			Kauai			72	Vegetal_litter/mix			24	24	no				2017-08-08	Yes	non-Caeno
2017-Aug	C-0238	S-05319				2017-08-07	62580	1083.68			Kauai			71.7	Rotting_wood			23.6	24.9	no				2017-08-09	Yes	unknown nematode
2017-Aug	C-0238	S-05320				2017-08-07	62580	1083.68			Kauai			71.7	Rotting_wood			23.6	24.9	no				2017-08-09	Yes	unknown nematode
2017-Aug	C-0606					2017-08-07	62580	1085.6			Kauai			71.6	Vegetal_litter/mix			24	21	no				2017-08-09	Tracks	unknown nematode
2017-Aug	C-0725	S-05516				2017-08-08	28620	630.357			Kauai			60.8	Other			26.0556	19.5	no				2017-08-10	Yes	non-Caeno
2017-Aug	C-0725	S-05526				2017-08-08	28620	630.357			Kauai			60.8	Other			26.0556	19.5	no				2017-08-10	Yes	non-Caeno
2017-Aug	C-0725	S-05527				2017-08-08	28620	630.357			Kauai			60.8	Other			26.0556	19.5	no				2017-08-10	Yes	non-Caeno
2017-Aug	C-0725	S-05528				2017-08-08	28620	630.357			Kauai			60.8	Other			26.0556	19.5	no				2017-08-10	Yes	non-Caeno
2017-Aug	C-0159					2017-08-08	28740	619			Kauai			62.4	Rotting_nut/pod/seed/fruit			24.9	22.9	no				2017-08-09	No	no nematode
2017-Aug	C-0724					2017-08-08	29340	792.45			Kauai			64	Other			21.9444	19.1	no				2017-08-10	Tracks	unknown nematode
2017-Aug	C-0721	S-05370				2017-08-08	29880	1032.18			Kauai			64.5	Vegetal_litter/mix			21.9444	18	no				2017-08-09	Yes	non-Caeno
2017-Aug	C-0721	S-05375				2017-08-08	29880	1032.18			Kauai			64.5	Vegetal_litter/mix			21.9444	18	no				2017-08-09	Yes	non-Caeno
2017-Aug	C-0721	S-05376				2017-08-08	29880	1032.18			Kauai			64.5	Vegetal_litter/mix			21.9444	18	no				2017-08-09	Yes	non-Caeno
2017-Aug	C-0732					2017-08-08	30780	1123.18			Kauai			59.4	Vegetal_litter/mix			26.2222	16.9	no				2017-08-09	Tracks	unknown nematode
2017-Aug	C-0158	S-05343				2017-08-08	30900	1117.98			Kauai			73.6	Vegetal_litter/mix			20.1	17	no				2017-08-09	Yes	non-Caeno
2017-Aug	C-0158	S-05344				2017-08-08	30900	1117.98			Kauai			73.6	Vegetal_litter/mix			20.1	17	no				2017-08-09	Yes	non-Caeno
2017-Aug	C-0158	S-05346				2017-08-08	30900	1117.98			Kauai			73.6	Vegetal_litter/mix			20.1	17	no				2017-08-09	Yes	non-Caeno
2017-Aug	C-0722					2017-08-08	30960	1134.43			Kauai			70.6	Vegetal_litter/mix			20.5556	16.4	no				2017-08-09	No	no nematode
2017-Aug	C-0237					2017-08-08	31080	84.0944			Kauai			64.9	Rotting_nut/pod/seed/fruit			22.6111	18	no				2017-08-09	No	no nematode
2017-Aug	C-0670	S-05395				2017-08-08	31080	1134.52			Kauai			74.1	Vegetal_litter/mix			18.8	16.7	no				2017-08-09	Yes	unknown nematode
2017-Aug	C-0670	S-05396				2017-08-08	31080	1134.52			Kauai			74.1	Vegetal_litter/mix			18.8	16.7	no				2017-08-09	Yes	unknown nematode
2017-Aug	C-0726					2017-08-08	31080	1143.54			Kauai			76.5	Vegetal_litter/mix			19.1667	16.3	no				2017-08-10	No	no nematode
2017-Aug	C-0671					2017-08-08	31260	1135.99			Kauai			75.6	Mollusk			19.5	17.1	no				2017-08-09	No	no nematode
2017-Aug	C-0730	S-05374				2017-08-08	31320	1148.93			Kauai			75.9	Vegetal_litter/mix			20.5556	15.3	no				2017-08-09	Yes	non-Caeno
2017-Aug	C-0672					2017-08-08	31380	1140.71			Kauai			75.2	Vegetal_litter/mix			19.5	18	no				2017-08-10	Tracks	unknown nematode
2017-Aug	C-0694	S-05385				2017-08-08	31440	1135.46			Kauai			74.6	Vegetal_litter/mix			19.5	17.1	no				2017-08-09	Yes	non-Caeno
2017-Aug	C-0694	S-05386				2017-08-08	31440	1135.46			Kauai			74.6	Vegetal_litter/mix			19.5	17.1	no				2017-08-09	Yes	non-Caeno
2017-Aug	C-0729					2017-08-08	31500	1145			Kauai			75.8	Vegetal_litter/mix			19.1667	15.8	no				2017-08-09	No	no nematode
2017-Aug	C-0695	S-05513				2017-08-08	31620	1152.46			Kauai			76.6	Vegetal_litter/mix			18.8	17.2	no				2017-08-10	Yes	unknown nematode
2017-Aug	C-0695	S-05525				2017-08-08	31620	1152.46			Kauai			76.6	Vegetal_litter/mix			18.8	17.2	no				2017-08-10	Yes	unknown nematode
2017-Aug	C-0723					2017-08-08	31620	1162.13			Kauai			77.4	Vegetal_litter/mix			19.1667	16.2	no				2017-08-10	Tracks	unknown nematode
2017-Aug	C-0660					2017-08-08	31800	1170.09			Kauai			78.4	Vegetal_litter/mix			18.5	16	no				2017-08-10	Tracks	unknown nematode
2017-Aug	C-0687					2017-08-08	31800	1156.23			Kauai			77.5	Vegetal_litter/mix			18.8	16.8	no				2017-08-10	No	no nematode
2017-Aug	C-0659	S-05488				2017-08-08	31920	1170.91			Kauai			76	Vegetal_litter/mix			19.8889	15.8	yes	6		A	2017-08-10	Yes	non-Caeno
2017-Aug	C-0154					2017-08-08	31980	1155.8			Kauai			77.8	Vegetal_litter/mix			19.5	17.7	yes	6		A	2017-08-10	Tracks	unknown nematode
2017-Aug	C-0728					2017-08-08	32040	1170.73			Kauai			78	Vegetal_litter/mix			19.1667	16.4	yes	6		A	2017-08-10	Tracks	unknown nematode
2017-Aug	C-0731					2017-08-08	32100	1170.22			Kauai			77.9	Vegetal_litter/mix			19.1667	16.4	yes	6		A	2017-08-10	No	no nematode
2017-Aug	C-0824					2017-08-08	32100	1255			Kauai			57.9	Rotting_flower			24.7	18.2	no				2017-08-09	No	no nematode
2017-Aug	C-0689					2017-08-08	32160	1158.37			Kauai			76	Vegetal_litter/mix			19.7	17.1	yes	6		F	2017-08-10	Tracks	unknown nematode
2017-Aug	C-0727	S-05353				2017-08-08	32160	1170.48			Kauai			78.4	Vegetal_litter/mix			19.1667	16.4	yes	6		F	2017-08-09	Yes	non-Caeno
2017-Aug	C-0727	S-05354				2017-08-08	32160	1170.48			Kauai			78.4	Vegetal_litter/mix			19.1667	16.4	yes	6		F	2017-08-09	Yes	unknown nematode
2017-Aug	C-0523	S-05363				2017-08-08	32220	1157.31			Kauai			76	Vegetal_litter/mix			19.7	17.7	yes	6		F	2017-08-09	Yes	non-Caeno
2017-Aug	C-0523	S-05364				2017-08-08	32220	1157.31			Kauai			76	Vegetal_litter/mix			19.7	17.7	yes	6		F	2017-08-09	Yes	non-Caeno
2017-Aug	C-0658	S-05434				2017-08-08	32220	1170.8			Kauai			78.4	Vegetal_litter/mix			19.1667	16.7	yes	6		E	2017-08-09	Yes	non-Caeno
2017-Aug	C-0658	S-05455				2017-08-08	32220	1170.8			Kauai			78.4	Vegetal_litter/mix			19.1667	16.7	yes	6		E	2017-08-09	Yes	unknown nematode
2017-Aug	C-0658	S-05456				2017-08-08	32220	1170.8			Kauai			78.4	Vegetal_litter/mix			19.1667	16.7	yes	6		E	2017-08-09	Yes	unknown nematode
2017-Aug	C-0522					2017-08-08	32280	1150.42			Kauai			76	Vegetal_litter/mix			19.7	17.2	yes	6		E	2017-08-10	Tracks	unknown nematode
2017-Aug	C-0657	S-05391				2017-08-08	32280	1169.64			Kauai			78.4	Vegetal_litter/mix			19.1667	16.5	yes	6		E	2017-08-09	Yes	unknown nematode
2017-Aug	C-0657	S-05409				2017-08-08	32280	1169.64			Kauai			78.4	Vegetal_litter/mix			19.1667	16.5	yes	6		E	2017-08-09	Yes	unknown nematode
2017-Aug	C-0519					2017-08-08	32340	1154.58			Kauai			76	Vegetal_litter/mix			19.7	17.1	yes	6		D	2017-08-10	No	no nematode
2017-Aug	C-0656	S-05342				2017-08-08	32340	1170.23			Kauai			78.4	Vegetal_litter/mix			19.1667	16.4	yes	6		D	2017-08-09	Yes	unknown nematode
2017-Aug	C-0520	S-05255				2017-08-08	32400	1153.62			Kauai			71.1	Vegetal_litter/mix			19.5	17	yes	6		C	2017-08-09	Yes	non-Caeno
2017-Aug	C-0655					2017-08-08	32400	1169.38			Kauai			78.4	Vegetal_litter/mix			19.1833	16.4	yes	6		D	2017-08-10	Tracks	unknown nematode
2017-Aug	C-0804					2017-08-08	32400	1255			Kauai			62.8	Rotting_flower			22.3333	17.2	no				2017-08-09	No	no nematode
2017-Aug	C-0654					2017-08-08	32460	1169.58			Kauai			78.4	Vegetal_litter/mix			19.1667	16.8	yes	6		C	2017-08-09	No	no nematode
2017-Aug	C-0525	S-05441				2017-08-08	32520	1153.43			Kauai			76.6	Vegetal_litter/mix			18.8	17.4	yes	6		C	2017-08-09	Yes	unknown nematode
2017-Aug	C-0525	S-05448				2017-08-08	32520	1153.43			Kauai			76.6	Vegetal_litter/mix			18.8	17.4	yes	6		C	2017-08-09	Yes	unknown nematode
2017-Aug	C-0651	S-05502				2017-08-08	32520	1170.6			Kauai			76.3	Vegetal_litter/mix			19.8889	18.5	yes	6		B	2017-08-10	Yes	non-Caeno
2017-Aug	C-0526	S-05478				2017-08-08	32580	1155.06			Kauai			76.6	Vegetal_litter/mix			19.5	17.5	yes	6		B	2017-08-10	Yes	unknown nematode
2017-Aug	C-0805					2017-08-08	32580	1255			Kauai			71.5	Rotting_flower			22	18.4	no				2017-08-09	No	no nematode
2017-Aug	C-0653	S-05347				2017-08-08	32640	1169.73			Kauai			75.4	Vegetal_litter/mix			19.8889	17.2	yes	6		B	2017-08-09	Yes	non-Caeno
2017-Aug	C-0579					2017-08-08	32700	1255			Kauai			71.6	Rotting_flower			19.2	21.5	no				2017-08-09	No	no nematode
2017-Aug	C-0534	S-05444				2017-08-08	32820	1163.7			Kauai			71.5	Vegetal_litter/mix			24.8889	17.8	no				2017-08-10	Yes	unknown nematode
2017-Aug	C-0693					2017-08-08	32880	1148.82			Kauai			80	Vegetal_litter/mix			18.8	17.5	no				2017-08-10	Tracks	unknown nematode
2017-Aug	C-0535					2017-08-08	32940	1161.78			Kauai			71.5	Arthropod			19.8889		no				2017-08-09	No	no nematode
2017-Aug	C-0231	S-05469				2017-08-08	33000	1255			Kauai			70.7	Vegetal_litter/mix			21.2778	16.6	no				2017-08-10	Yes	unknown nematode
2017-Aug	C-0231	S-05470				2017-08-08	33000	1255			Kauai			70.7	Vegetal_litter/mix			21.2778	16.6	no				2017-08-10	Yes	unknown nematode
2017-Aug	C-0231	S-05476				2017-08-08	33000	1255			Kauai			70.7	Vegetal_litter/mix			21.2778	16.6	no				2017-08-10	Yes	non-Caeno
2017-Aug	C-0518					2017-08-08	33000	1142.73			Kauai			80.5	Vegetal_litter/mix			18.8	17.8	no				2017-08-09	No	no nematode
2017-Aug	C-0806					2017-08-08	33000	1206			Kauai			70.7	Rotting_flower			21.2778	17.5	no				2017-08-09	No	no nematode
2017-Aug	C-0517					2017-08-08	33240	1124.53			Kauai			83.4	Vegetal_litter/mix			18.1	17.6	no				2017-08-10	No	no nematode
2017-Aug	C-0537	S-05465				2017-08-08	33240	1137.26			Kauai			83.8	Vegetal_litter/mix			19.1667	16.7	no				2017-08-10	Yes	unknown nematode
2017-Aug	C-0537	S-05466				2017-08-08	33240	1137.26			Kauai			83.8	Vegetal_litter/mix			19.1667	16.7	no				2017-08-10	Yes	non-Caeno
2017-Aug	C-0537	S-05467				2017-08-08	33240	1137.26			Kauai			83.8	Vegetal_litter/mix			19.1667	16.7	no				2017-08-10	Yes	unknown nematode
2017-Aug	C-0524	S-05401				2017-08-08	33360	1117.22			Kauai			83.8	Vegetal_litter/mix			18.8	16.8	no				2017-08-09	Yes	unknown nematode
2017-Aug	C-0524	S-05406				2017-08-08	33360	1117.22			Kauai			83.8	Vegetal_litter/mix			18.8	16.8	no				2017-08-09	Yes	unknown nematode
2017-Aug	C-0524	S-05407				2017-08-08	33360	1117.22			Kauai			83.8	Vegetal_litter/mix			18.8	16.8	no				2017-08-09	Yes	non-Caeno
2017-Aug	C-0524	S-05413				2017-08-08	33360	1117.22			Kauai			83.8	Vegetal_litter/mix			18.8	16.8	no				2017-08-09	Yes	non-Caeno
2017-Aug	C-0524	S-05419				2017-08-08	33360	1117.22			Kauai			83.8	Vegetal_litter/mix			18.8	16.8	no				2017-08-09	Yes	unknown nematode
2017-Aug	C-0524	S-05420				2017-08-08	33360	1117.22			Kauai			83.8	Vegetal_litter/mix			18.8	16.8	no				2017-08-09	Yes	non-Caeno
2017-Aug	C-0524	S-05457				2017-08-08	33360	1117.22			Kauai			83.8	Vegetal_litter/mix			18.8	16.8	no				2017-08-09	Yes	unknown nematode
2017-Aug	C-0524	S-05458				2017-08-08	33360	1117.22			Kauai			83.8	Vegetal_litter/mix			18.8	16.8	no				2017-08-09	Yes	unknown nematode
2017-Aug	C-0538	S-05461				2017-08-08	33420	1136			Kauai			81.3	Vegetal_litter/mix			19.8889	16.7	no				2017-08-10	Yes	non-Caeno
2017-Aug	C-0538	S-05462				2017-08-08	33420	1136			Kauai			81.3	Vegetal_litter/mix			19.8889	16.7	no				2017-08-10	Yes	non-Caeno
2017-Aug	C-0538	S-05468				2017-08-08	33420	1136			Kauai			81.3	Vegetal_litter/mix			19.8889	16.7	no				2017-08-10	Yes	non-Caeno
2017-Aug	C-0688	S-05464				2017-08-08	33480	1113.52			Kauai			82.9	Rotting_nut/pod/seed/fruit			18.1	16.9	no				2017-08-10	Yes	non-Caeno
2017-Aug	C-0688	S-05471				2017-08-08	33480	1113.52			Kauai			82.9	Rotting_nut/pod/seed/fruit			18.1	16.9	no				2017-08-10	Yes	unknown nematode
2017-Aug	C-0688	S-05472				2017-08-08	33480	1113.52			Kauai			82.9	Rotting_nut/pod/seed/fruit			18.1	16.9	no				2017-08-10	Yes	unknown nematode
2017-Aug	C-0536	S-05481				2017-08-08	33540	1130.07			Kauai			80.6	Rotting_nut/pod/seed/fruit			19.8889	16.7	no				2017-08-10	Yes	unknown nematode
2017-Aug	C-0536	S-05484				2017-08-08	33540	1130.07			Kauai			80.6	Rotting_nut/pod/seed/fruit			19.8889	16.7	no				2017-08-10	Yes	unknown nematode
2017-Aug	C-0536	S-05509				2017-08-08	33540	1130.07			Kauai			80.6	Rotting_nut/pod/seed/fruit			19.8889	16.7	no				2017-08-10	Yes	unknown nematode
2017-Aug	C-0829	S-05394				2017-08-08	33540	1115.6			Kauai			84.9	Vegetal_litter/mix			18.8	17.2	no				2017-08-09	Yes	unknown nematode
2017-Aug	C-0829	S-05397				2017-08-08	33540	1115.6			Kauai			84.9	Vegetal_litter/mix			18.8	17.2	no				2017-08-09	Yes	unknown nematode
2017-Aug	C-0829	S-05405				2017-08-08	33540	1115.6			Kauai			84.9	Vegetal_litter/mix			18.8	17.2	no				2017-08-09	Yes	non-Caeno
2017-Aug	C-0829	S-05408				2017-08-08	33540	1115.6			Kauai			84.9	Vegetal_litter/mix			18.8	17.2	no				2017-08-09	Yes	unknown nematode
2017-Aug	C-0829	S-05411				2017-08-08	33540	1115.6			Kauai			84.9	Vegetal_litter/mix			18.8	17.2	no				2017-08-09	Yes	non-Caeno
2017-Aug	C-0829	S-05412				2017-08-08	33540	1115.6			Kauai			84.9	Vegetal_litter/mix			18.8	17.2	no				2017-08-09	Yes	non-Caeno
2017-Aug	C-0692					2017-08-08	33660	1120.25			Kauai			81.1	Rotting_nut/pod/seed/fruit			18.8	17.3	no				2017-08-09	No	no nematode
2017-Aug	C-0539					2017-08-08	33780	1132.96			Kauai			82.3	Rotting_nut/pod/seed/fruit			19.8889	18.5	no				2017-08-09	No	no nematode
2017-Aug	C-0540					2017-08-08	33780	1133.66			Kauai			80.4	Rotting_nut/pod/seed/fruit			19.1667	18.1	no				2017-08-09	No	no nematode
2017-Aug	C-0830					2017-08-08	33780	1119.5			Kauai			81	Rotting_nut/pod/seed/fruit			19.5	17.1	no				2017-08-09	No	no nematode
2017-Aug	C-0831	S-05482				2017-08-08	34020	1102.14			Kauai			80.5	Vegetal_litter/mix			18.8	17.8	no				2017-08-10	Yes	non-Caeno
2017-Aug	C-0831	S-05491				2017-08-08	34020	1102.14			Kauai			80.5	Vegetal_litter/mix			18.8	17.8	no				2017-08-10	Yes	non-Caeno
2017-Aug	C-0831	S-05492				2017-08-08	34020	1102.14			Kauai			80.5	Vegetal_litter/mix			18.8	17.8	no				2017-08-10	Yes	non-Caeno
2017-Aug	C-0591					2017-08-08	34320	1106.21			Kauai			82.8	Rotting_nut/pod/seed/fruit			19.8889	18.8	no				2017-08-09	No	no nematode
2017-Aug	C-0691					2017-08-08	34380	1091.43			Kauai			82	Vegetal_litter/mix			18.8	17.1	no				2017-08-10	Tracks	unknown nematode
2017-Aug	C-0592					2017-08-08	34440	1095.57			Kauai			70.6	Fungus			21.9444	17.2	no				2017-08-10	Tracks	unknown nematode
2017-Aug	C-0593	S-05393				2017-08-08	34620	1098.45			Kauai			80.4	Fungus			19.8889	17.7	no				2017-08-09	Yes	non-Caeno
2017-Aug	C-0593	S-05400				2017-08-08	34620	1098.45			Kauai			80.4	Fungus			19.8889	17.7	no				2017-08-09	Yes	non-Caeno
2017-Aug	C-0593	S-05402				2017-08-08	34620	1098.45			Kauai			80.4	Fungus			19.8889	17.7	no				2017-08-09	Yes	non-Caeno
2017-Aug	C-0593	S-05403	Oscheius sp.			2017-08-08	34620	1098.45			Kauai			80.4	Fungus			19.8889	17.7	no				2017-08-09	Yes	non-Caeno
2017-Aug	C-0593	S-05404				2017-08-08	34620	1098.45			Kauai			80.4	Fungus			19.8889	17.7	no				2017-08-09	Yes	non-Caeno
2017-Aug	C-0593	S-05414	Oscheius sp.			2017-08-08	34620	1098.45			Kauai			80.4	Fungus			19.8889	17.7	no				2017-08-09	Yes	non-Caeno
2017-Aug	C-0690					2017-08-08	34620	1071.05			Kauai			82.9	Vegetal_litter/mix			18.8	17.2	no				2017-08-10	Tracks	unknown nematode
2017-Aug	C-0807					2017-08-08	34620	1238.28			Kauai			70.1	Vegetal_litter/mix			21.9444	17.5	no				2017-08-09	No	no nematode
2017-Aug	C-0495	S-05503				2017-08-08	34740	1245.02			Kauai			74.5	Vegetal_litter/mix			20.5	18.6	no				2017-08-10	Yes	unknown nematode
2017-Aug	C-0594					2017-08-08	34740	1096.03			Kauai			80.9	Fungus			19.8889	20.3	no				2017-08-09	No	no nematode
2017-Aug	C-0673					2017-08-08	34740	1088.52			Kauai			81.7	Fungus			19.5	19.7	no				2017-08-09	No	no nematode
2017-Aug	C-0808					2017-08-08	34800	1249.15			Kauai			70.7	Vegetal_litter/mix			21.2778	17.7	no				2017-08-10	Tracks	unknown nematode
2017-Aug	C-0595					2017-08-08	34860	1092.15			Kauai			81.3	Rotting_nut/pod/seed/fruit			20.5556	19.1	no				2017-08-10	No	no nematode
2017-Aug	C-0229					2017-08-08	34920	1253			Kauai			79.5	Vegetal_litter/mix			19.2	17.5	no				2017-08-10	Tracks	unknown nematode
2017-Aug	C-0596	S-05443				2017-08-08	34980	1088.43			Kauai			81.3	Rotting_nut/pod/seed/fruit			20.5556	18.7	no				2017-08-10	Yes	unknown nematode
2017-Aug	C-0810	S-05499				2017-08-08	35100	1246.54			Kauai			69.2	Vegetal_litter/mix			21.9444	18.4	no				2017-08-10	Yes	unknown nematode
2017-Aug	C-0597					2017-08-08	35160	1084.34			Kauai			81.3	Fungus			20.5556	18	no				2017-08-10	No	no nematode
2017-Aug	C-0674	S-05336				2017-08-08	35220	1069.53			Kauai			74.1	Vegetal_litter/mix			20.1	18	no				2017-08-09	Yes	non-Caeno
2017-Aug	C-0674	S-05339				2017-08-08	35220	1069.53			Kauai			74.1	Vegetal_litter/mix			20.1	18	no				2017-08-09	Yes	unknown nematode
2017-Aug	C-0674	S-05340				2017-08-08	35220	1069.53			Kauai			74.1	Vegetal_litter/mix			20.1	18	no				2017-08-09	Yes	unknown nematode
2017-Aug	C-0674	S-05341				2017-08-08	35220	1069.53			Kauai			74.1	Vegetal_litter/mix			20.1	18	no				2017-08-09	Yes	non-Caeno
2017-Aug	C-0675	S-05435				2017-08-08	35340	1072.29			Kauai			77.1	Vegetal_litter/mix			20.1	18.9	no				2017-08-09	Yes	unknown nematode
2017-Aug	C-0675	S-05436				2017-08-08	35340	1072.29			Kauai			77.1	Vegetal_litter/mix			20.1	18.9	no				2017-08-09	Yes	unknown nematode
2017-Aug	C-0598					2017-08-08	35400	1082.26			Kauai			81.3	Fungus			20.5556	18.6	no				2017-08-09	No	no nematode
2017-Aug	C-0230	S-05463				2017-08-08	35460	1253			Kauai			71.4	Vegetal_litter/mix			21.2	18	no				2017-08-10	Yes	unknown nematode
2017-Aug	C-0494					2017-08-08	35640	1254			Kauai			70	Vegetal_litter/mix			21.2	17.5	yes	5		A	2017-08-09	No	no nematode
2017-Aug	C-0812	S-05358				2017-08-08	35700	1250.34			Kauai			71.1	Vegetal_litter/mix			21.2	18.3	yes	5		A	2017-08-09	Yes	non-Caeno
2017-Aug	C-0488	S-05487				2017-08-08	35760	1254			Kauai			68.4	Vegetal_litter/mix			21.2	17.9	yes	5		A	2017-08-10	Yes	unknown nematode
2017-Aug	C-0487					2017-08-08	35940	1254			Kauai			70.2	Vegetal_litter/mix			20.5	17.9	yes	5		B	2017-08-10	Tracks	unknown nematode
2017-Aug	C-0811					2017-08-08	35940	1250.67			Kauai			70.2	Vegetal_litter/mix			20.5	20.2	yes	5		B	2017-08-10	Tracks	unknown nematode
2017-Aug	C-0489	S-05498				2017-08-08	36000	1254			Kauai			70.5	Vegetal_litter/mix			20.5	17.5	yes	5		B	2017-08-10	Yes	unknown nematode
2017-Aug	C-0486					2017-08-08	36120	1254			Kauai			69.1	Vegetal_litter/mix			20.5	17.1	yes	5		C	2017-08-09	Tracks	unknown nematode
2017-Aug	C-0809					2017-08-08	36120	1243.57			Kauai			69.1	Vegetal_litter/mix			20.5	18.9	yes	5		C	2017-08-09	No	no nematode
2017-Aug	C-0485					2017-08-08	36180	1254			Kauai			69.1	Vegetal_litter/mix			20.5	17.2	yes	5		C	2017-08-10	Tracks	unknown nematode
2017-Aug	C-0493	S-05506				2017-08-08	36300	1254			Kauai			73.5	Vegetal_litter/mix			20.5	17.4	yes	5		D	2017-08-10	Yes	unknown nematode
2017-Aug	C-0821					2017-08-08	36300	1246.26			Kauai			73.5	Vegetal_litter/mix			20.5	18.1	yes	5		D	2017-08-09	No	no nematode
2017-Aug	C-0492					2017-08-08	36360	1254			Kauai			73.5	Vegetal_litter/mix			20.7	17.3	yes	5		D	2017-08-10	Tracks	unknown nematode
2017-Aug	C-0491	S-05490				2017-08-08	36420	1254			Kauai			72.1	Vegetal_litter/mix			21.2	17.7	yes	5		E	2017-08-10	Yes	unknown nematode
2017-Aug	C-0820					2017-08-08	36420	1247.75			Kauai			72.1	Vegetal_litter/mix			21.2	18.1	yes	5		E	2017-08-10	No	no nematode
2017-Aug	C-0490					2017-08-08	36480	1254			Kauai			72.6	Vegetal_litter/mix			21.2	17.1	yes	5		E	2017-08-10	Tracks	unknown nematode
2017-Aug	C-0484					2017-08-08	36600	1254			Kauai			71.1	Vegetal_litter/mix			20.5	17.1	yes	5		F	2017-08-10	No	no nematode
2017-Aug	C-0819					2017-08-08	36600	1248.14			Kauai			71.1	Vegetal_litter/mix			20.5	18.3	yes	5		F	2017-08-10	Tracks	unknown nematode
2017-Aug	C-0483					2017-08-08	36660	1254			Kauai			69.6	Vegetal_litter/mix			20.5	17.5	yes	5		F	2017-08-10	No	no nematode
2017-Aug	C-0818					2017-08-08	36720	1244.89			Kauai			69.1	Vegetal_litter/mix			21.2	18.3	yes	5		A	2017-08-09	No	no nematode
2017-Aug	C-0815					2017-08-08	37020	1247.96			Kauai			70.6	Vegetal_litter/mix			21.9444	20	no				2017-08-10	No	no nematode
2017-Aug	C-0162					2017-08-08	37140	1235.02			Kauai	Awa'awapuhi Trail		64.1	Vegetal_litter/mix			22.2	18.7	no				2017-08-10	Tracks	unknown nematode
2017-Aug	C-0816					2017-08-08	37140	1255			Kauai			68.2	Arthropod			21.2	20.3	no				2017-08-09	No	no nematode
2017-Aug	C-0599					2017-08-08	37200	1236.4			Kauai	Awa'awapuhi Trail		65.7	Vegetal_litter/mix			23.3333	18.6	no				2017-08-10	No	no nematode
2017-Aug	C-0832	S-05335				2017-08-08	37260	1239.66			Kauai	Awa'awapuhi Trail		71.2	Vegetal_litter/mix			21.5	19.6	no				2017-08-09	Yes	unknown nematode
2017-Aug	C-0833	S-05263				2017-08-08	37500	1252.03			Kauai	Awa'awapuhi Trail		67.5	Vegetal_litter/mix			22.2	19.8	no				2017-08-09	Yes	non-Caeno
2017-Aug	C-0833	S-05268				2017-08-08	37500	1252.03			Kauai	Awa'awapuhi Trail		67.5	Vegetal_litter/mix			22.2	19.8	no				2017-08-09	Yes	non-Caeno
2017-Aug	C-0833	S-05279				2017-08-08	37500	1252.03			Kauai	Awa'awapuhi Trail		67.5	Vegetal_litter/mix			22.2	19.8	no				2017-08-09	Yes	non-Caeno
2017-Aug	C-0833	S-05284				2017-08-08	37500	1252.03			Kauai	Awa'awapuhi Trail		67.5	Vegetal_litter/mix			22.2	19.8	no				2017-08-09	Yes	non-Caeno
2017-Aug	C-0833	S-05305				2017-08-08	37500	1252.03			Kauai	Awa'awapuhi Trail		67.5	Vegetal_litter/mix			22.2	19.8	no				2017-08-09	Yes	non-Caeno
2017-Aug	C-0833	S-05373				2017-08-08	37500	1252.03			Kauai	Awa'awapuhi Trail		67.5	Vegetal_litter/mix			22.2	19.8	no				2017-08-09	Yes	non-Caeno
2017-Aug	C-0481					2017-08-08	37560	1258			Kauai			66.2	Vegetal_litter/mix			24	19.6	no				2017-08-10	No	no nematode
2017-Aug	C-0600	S-05521				2017-08-08	37620	1249.84			Kauai	Awa'awapuhi Trail		62.3	Vegetal_litter/mix			23.3333	17.1	no				2017-08-10	Yes	unknown nematode
2017-Aug	C-0600	S-05524				2017-08-08	37620	1249.84			Kauai	Awa'awapuhi Trail		62.3	Vegetal_litter/mix			23.3333	17.1	no				2017-08-10	Yes	unknown nematode
2017-Aug	C-0817	S-05275				2017-08-08	37620	1251.25			Kauai			65	Vegetal_litter/mix			23.3	19.9	no				2017-08-09	Yes	non-Caeno
2017-Aug	C-0834					2017-08-08	37680	1244.94			Kauai	Awa'awapuhi Trail		66.3	Rotting_nut/pod/seed/fruit			21.5	17.8	no				2017-08-09	No	no nematode
2017-Aug	C-0835					2017-08-08	37800	1238.26			Kauai	Awa'awapuhi Trail		66.7	Vegetal_litter/mix			21.5	19.3	no				2017-08-09	No	no nematode
2017-Aug	C-0814					2017-08-08	37860	1254.07			Kauai			66.2	Vegetal_litter/mix			22.6	20.3	no				2017-08-10	Tracks	unknown nematode
2017-Aug	C-0482					2017-08-08	38040	1259			Kauai			64.2	Arthropod			23.3	17.6	no				2017-08-09	No	no nematode
2017-Aug	C-0661					2017-08-08	38040	1232.08			Kauai	Awa'awapuhi Trail		69.1	Vegetal_litter/mix			23.3333	16.8	no				2017-08-10	Tracks	unknown nematode
2017-Aug	C-0836					2017-08-08	38100	1234.64			Kauai	Awa'awapuhi Trail		71.1	Vegetal_litter/mix			21.5	17.5	no				2017-08-09	No	no nematode
2017-Aug	C-0837	S-05433				2017-08-08	38160	1231.92			Kauai	Awa'awapuhi Trail		70.4	Vegetal_litter/mix			21.5	18	no				2017-08-09	Yes	non-Caeno
2017-Aug	C-0837	S-05440				2017-08-08	38160	1231.92			Kauai	Awa'awapuhi Trail		70.4	Vegetal_litter/mix			21.5	18	no				2017-08-09	Yes	non-Caeno
2017-Aug	C-0662					2017-08-08	38220	1223.38			Kauai	Awa'awapuhi Trail		61.5	Other			25	17.8	no				2017-08-09	No	no nematode
2017-Aug	C-0823					2017-08-08	38340	1263			Kauai			58.9	Vegetal_litter/mix			25.3	18.2	no				2017-08-10	No	no nematode
2017-Aug	C-0838	S-05507				2017-08-08	38340	1223.54			Kauai	Awa'awapuhi Trail		63.9	Vegetal_litter/mix			21.5	17.1	no				2017-08-10	Yes	unknown nematode
2017-Aug	C-0838	S-05508				2017-08-08	38340	1223.54			Kauai	Awa'awapuhi Trail		63.9	Vegetal_litter/mix			21.5	17.1	no				2017-08-10	Yes	unknown nematode
2017-Aug	C-0663					2017-08-08	38400	1220.92			Kauai	Awa'awapuhi Trail		63.4	Vegetal_litter/mix			23.3333	18.1	no				2017-08-10	Tracks	unknown nematode
2017-Aug	C-0822					2017-08-08	38460	1263			Kauai			61.5	Other			24	17.3	no				2017-08-09	No	no nematode
2017-Aug	C-0825					2017-08-08	38640	1263			Kauai			60.6	Rotting_nut/pod/seed/fruit			24	17	no				2017-08-10	No	no nematode
2017-Aug	C-0542					2017-08-08	38700	1263			Kauai			63.6	Vegetal_litter/mix			22.6	18.8	no				2017-08-09	No	no nematode
2017-Aug	C-0664					2017-08-08	38700	1224.25			Kauai	Awa'awapuhi Trail		68.2	Vegetal_litter/mix			22.6111	17	no				2017-08-09	Tracks	unknown nematode
2017-Aug	C-0839					2017-08-08	38700	1225.75			Kauai	Awa'awapuhi Trail		65.6	Vegetal_litter/mix			22.2	18.4	no				2017-08-09	No	no nematode
2017-Aug	C-0665					2017-08-08	38940	1208.97			Kauai	Awa'awapuhi Trail		67.1	Rotting_nut/pod/seed/fruit			23.3333	24.8	no				2017-08-09	No	no nematode
2017-Aug	C-0826					2017-08-08	38940	1256.69			Kauai			66.2	Vegetal_litter/mix			21.9	20.1	no				2017-08-10	Tracks	unknown nematode
2017-Aug	C-0840	S-05251				2017-08-08	38940	1210.23			Kauai	Awa'awapuhi Trail		65.2	Vegetal_litter/mix			23.4	19.2	no				2017-08-09	Yes	non-Caeno
2017-Aug	C-0840	S-05252				2017-08-08	38940	1210.23			Kauai	Awa'awapuhi Trail		65.2	Vegetal_litter/mix			23.4	19.2	no				2017-08-09	Yes	non-Caeno
2017-Aug	C-0840	S-05265				2017-08-08	38940	1210.23			Kauai	Awa'awapuhi Trail		65.2	Vegetal_litter/mix			23.4	19.2	no				2017-08-09	Yes	non-Caeno
2017-Aug	C-0840	S-05355				2017-08-08	38940	1210.23			Kauai	Awa'awapuhi Trail		65.2	Vegetal_litter/mix			23.4	19.2	no				2017-08-09	Yes	non-Caeno
2017-Aug	C-0840	S-05356				2017-08-08	38940	1210.23			Kauai	Awa'awapuhi Trail		65.2	Vegetal_litter/mix			23.4	19.2	no				2017-08-09	Yes	non-Caeno
2017-Aug	C-0232	S-05522				2017-08-08	39000	1266			Kauai			61.4	Vegetal_litter/mix			23.3	18.1	no				2017-08-10	Yes	non-Caeno
2017-Aug	C-0232	S-05523				2017-08-08	39000	1266			Kauai			61.4	Vegetal_litter/mix			23.3	18.1	no				2017-08-10	Yes	unknown nematode
2017-Aug	C-0827					2017-08-08	39600	1265			Kauai			65.2	Vegetal_litter/mix			21.9	18.6	no				2017-08-09	No	no nematode
2017-Aug	C-0240	S-05480				2017-08-08	39780	1268			Kauai			66.5	Vegetal_litter/mix			21.9	17.3	no				2017-08-10	Yes	unknown nematode
2017-Aug	C-0828					2017-08-08	39780	1264.7			Kauai			67.5	Vegetal_litter/mix			21.9	18.6	no				2017-08-09	No	no nematode
2017-Aug	C-0666	S-05421	Caenorhabditis briggsae			2017-08-08	40500	1206.16			Kauai	Awa'awapuhi Trail		55	Vegetal_litter/mix			26.0556	20.8	no				2017-08-09	Yes	C. briggsae
2017-Aug	C-0666	S-05422				2017-08-08	40500	1206.16			Kauai	Awa'awapuhi Trail		55	Vegetal_litter/mix			26.0556	20.8	no				2017-08-09	Yes	unknown nematode
2017-Aug	C-0666	S-05423				2017-08-08	40500	1206.16			Kauai	Awa'awapuhi Trail		55	Vegetal_litter/mix			26.0556	20.8	no				2017-08-09	Yes	unknown nematode
2017-Aug	C-0667					2017-08-08	40620	1094.26		Pu'u Ka Ohelo Berry Flat Trail	Kauai			61.2	Vegetal_litter/mix			23.3333	17.9	no				2017-08-10	Tracks	unknown nematode
2017-Aug	C-0565					2017-08-08	40680	1259			Kauai			65.2	Rotting_nut/pod/seed/fruit			22.6	17.1	no				2017-08-09	No	no nematode
2017-Aug	C-0668					2017-08-08	41340	1109.92		Pu'u Ka Ohelo Berry Flat Trail	Kauai	Pu'u Ka Ohelo Berry Flat Trail		62	Rotting_nut/pod/seed/fruit			23.7222	25.1	no				2017-08-09	No	no nematode
2017-Aug	C-0751					2017-08-08	41400	1158.49		Pu'u Ka Ohelo Berry Flat Trail	Kauai			61.2	Vegetal_litter/mix			23.9444	18.5	no				2017-08-10	Tracks	unknown nematode
2017-Aug	C-0669					2017-08-08	41880	1154.01		Pu'u Ka Ohelo Berry Flat Trail	Kauai			53.5	Rotting_flower			24.6667	19.1	no				2017-08-09	No	no nematode
2017-Aug	C-0649					2017-08-08	42120	1103.85		Pu'u Ka Ohelo Berry Flat Trail	Kauai	Pu'u Ka Ohelo Berry Flat Trail		55	Rotting_flower			24.6667	19.5	no				2017-08-10	Tracks	unknown nematode
2017-Aug	C-0752					2017-08-08	42660	1082.48			Kauai			48.2	Rotting_flower			27	21.1	no				2017-08-09	No	no nematode
2017-Aug	C-0813					2017-08-08	42840	1250			Kauai			53.2	Rotting_flower			26.7	26.8	no				2017-08-09	No	no nematode
2017-Aug	C-0226					2017-08-08	43380	813			Kauai			43.3	Rotting_flower			29.5		no				2017-08-09	No	no nematode
2017-Aug	C-0652	S-05316				2017-08-08	43500	1080.36			Kauai			52.9	Other				20.7	no				2017-08-09	Yes	unknown nematode
2017-Aug	C-0652	S-05318				2017-08-08	43500	1080.36			Kauai			52.9	Other				20.7	no				2017-08-09	Yes	unknown nematode
2017-Aug	C-0753	S-05371				2017-08-08	43500	1091			Kauai			46.8	Vegetal_litter/mix			26.3	21.5	no				2017-08-09	Yes	non-Caeno
2017-Aug	C-0753	S-05372				2017-08-08	43500	1091			Kauai			46.8	Vegetal_litter/mix			26.3	21.5	no				2017-08-09	Yes	unknown nematode
2017-Aug	C-0650	S-05454				2017-08-08	43680	1094.18			Kauai			41.3	Vegetal_litter/mix			30.1667	19.8	no				2017-08-09	Yes	non-Caeno
2017-Aug	C-0679	S-05382				2017-08-08	43740	1104.09			Kauai			49.5	Vegetal_litter/mix			27.7	22.4	no				2017-08-09	Yes	unknown nematode
2017-Aug	C-0679	S-05383				2017-08-08	43740	1104.09			Kauai			49.5	Vegetal_litter/mix			27.7	22.4	no				2017-08-09	Yes	non-Caeno
2017-Aug	C-0679	S-05392				2017-08-08	43740	1104.09			Kauai			49.5	Vegetal_litter/mix			27.7	22.4	no				2017-08-09	Yes	unknown nematode
2017-Aug	C-0679	S-05410				2017-08-08	43740	1104.09			Kauai			49.5	Vegetal_litter/mix			27.7	22.4	no				2017-08-09	Yes	non-Caeno
2017-Aug	C-0467	S-05500				2017-08-08	43800	1102.55			Kauai			58.1	Rotting_wood			28.7778	20	no				2017-08-10	Yes	non-Caeno
2017-Aug	C-0686	S-05505				2017-08-08	43860	1107.29			Kauai			53.3	Vegetal_litter/mix			26.3	19.5	no				2017-08-10	Yes	unknown nematode
2017-Aug	C-0466	S-05477				2017-08-08	44280	1127			Kauai			54.7	Vegetal_litter/mix			25.3889	17.7	no				2017-08-10	Yes	unknown nematode
2017-Aug	C-0466	S-05479				2017-08-08	44280	1127			Kauai			54.7	Vegetal_litter/mix			25.3889	17.7	no				2017-08-10	Yes	non-Caeno
2017-Aug	C-0685					2017-08-08	44280	1137.77			Kauai			53.1	Vegetal_litter/mix			24.9	20.8	no				2017-08-10	Tracks	unknown nematode
2017-Aug	C-0681					2017-08-08	44400	1147.96			Kauai			54	Vegetal_litter/mix			23.6	19.5	no				2017-08-09	No	no nematode
2017-Aug	C-0470					2017-08-08	44460	1144.67			Kauai			58	Vegetal_litter/mix			23.3333	16.1	no				2017-08-10	Tracks	unknown nematode
2017-Aug	C-0469	S-05381				2017-08-08	44640	1151.43			Kauai			54	Vegetal_litter/mix			24.6667	17.9	no				2017-08-09	Yes	unknown nematode
2017-Aug	C-0469	S-05387				2017-08-08	44640	1151.43			Kauai			54	Vegetal_litter/mix			24.6667	17.9	no				2017-08-09	Yes	unknown nematode
2017-Aug	C-0469	S-05388				2017-08-08	44640	1151.43			Kauai			54	Vegetal_litter/mix			24.6667	17.9	no				2017-08-09	Yes	non-Caeno
2017-Aug	C-0469	S-05429				2017-08-08	44640	1151.43			Kauai			54	Vegetal_litter/mix			24.6667	17.9	no				2017-08-09	Yes	non-Caeno
2017-Aug	C-0469	S-05430				2017-08-08	44640	1151.43			Kauai			54	Vegetal_litter/mix			24.6667	17.9	no				2017-08-09	Yes	non-Caeno
2017-Aug	C-0469	S-05449				2017-08-08	44640	1151.43			Kauai			54	Vegetal_litter/mix			24.6667	17.9	no				2017-08-09	Yes	non-Caeno
2017-Aug	C-0469	S-05450				2017-08-08	44640	1151.43			Kauai			54	Vegetal_litter/mix			24.6667	17.9	no				2017-08-09	Yes	non-Caeno
2017-Aug	C-0684					2017-08-08	44640	1149.69			Kauai			56.5	Rotting_nut/pod/seed/fruit			23.6	25.2	no				2017-08-09	No	no nematode
2017-Aug	C-0465					2017-08-08	44820	1152.54			Kauai			56	Vegetal_litter/mix			24.6667	17.3	no				2017-08-10	Tracks	unknown nematode
2017-Aug	C-0464					2017-08-08	44880	1152.47			Kauai			58.1	Rotting_nut/pod/seed/fruit			24.6667	26.7	no				2017-08-09	No	no nematode
2017-Aug	C-0683	S-05365				2017-08-08	44880	1154.41			Kauai			51.7	Vegetal_litter/mix			23.6	17.6	no				2017-08-09	Yes	unknown nematode
2017-Aug	C-0683	S-05366				2017-08-08	44880	1154.41			Kauai			51.7	Vegetal_litter/mix			23.6	17.6	no				2017-08-09	Yes	unknown nematode
2017-Aug	C-0683	S-05367				2017-08-08	44880	1154.41			Kauai			51.7	Vegetal_litter/mix			23.6	17.6	no				2017-08-09	Yes	unknown nematode
2017-Aug	C-0683	S-05368				2017-08-08	44880	1154.41			Kauai			51.7	Vegetal_litter/mix			23.6	17.6	no				2017-08-09	Yes	unknown nematode
2017-Aug	C-0683	S-05369				2017-08-08	44880	1154.41			Kauai			51.7	Vegetal_litter/mix			23.6	17.6	no				2017-08-09	Yes	unknown nematode
2017-Aug	C-0676	S-05377				2017-08-08	44940	1154.93			Kauai			56	Vegetal_litter/mix			23.6	17.1	no				2017-08-10	Yes	unknown nematode
2017-Aug	C-0676	S-05379				2017-08-08	44940	1154.93			Kauai			56	Vegetal_litter/mix			23.6	17.1	no				2017-08-10	Yes	unknown nematode
2017-Aug	C-0676	S-05380				2017-08-08	44940	1154.93			Kauai			56	Vegetal_litter/mix			23.6	17.1	no				2017-08-10	Yes	unknown nematode
2017-Aug	C-0676	S-05442				2017-08-08	44940	1154.93			Kauai			56	Vegetal_litter/mix			23.6	17.1	no				2017-08-10	Yes	non-Caeno
2017-Aug	C-0227					2017-08-08	45120	813			Kauai			40.7	Arthropod			34.3	22.4	no				2017-08-09	No	no nematode
2017-Aug	C-0463	S-05415				2017-08-08	45120	1152.04			Kauai			61.3	Vegetal_litter/mix			24	17.7	no				2017-08-09	Yes	unknown nematode
2017-Aug	C-0463	S-05416				2017-08-08	45120	1152.04			Kauai			61.3	Vegetal_litter/mix			24	17.7	no				2017-08-09	Yes	non-Caeno
2017-Aug	C-0463	S-05447				2017-08-08	45120	1152.04			Kauai			61.3	Vegetal_litter/mix			24	17.7	no				2017-08-09	Yes	non-Caeno
2017-Aug	C-0463	S-05453				2017-08-08	45120	1152.04			Kauai			61.3	Vegetal_litter/mix			24	17.7	no				2017-08-09	Yes	non-Caeno
2017-Aug	C-0463	S-05459				2017-08-08	45120	1152.04			Kauai			61.3	Vegetal_litter/mix			24	17.7	no				2017-08-09	Yes	unknown nematode
2017-Aug	C-0463	S-05460				2017-08-08	45120	1152.04			Kauai			61.3	Vegetal_litter/mix			24	17.7	no				2017-08-09	Yes	unknown nematode
2017-Aug	C-0677	S-05417				2017-08-08	45180	1154.88			Kauai			58.3	Vegetal_litter/mix			23.6	17.1	no				2017-08-09	Yes	non-Caeno
2017-Aug	C-0677	S-05418	Oscheius sp.			2017-08-08	45180	1154.88			Kauai			58.3	Vegetal_litter/mix			23.6	17.1	no				2017-08-09	Yes	non-Caeno
2017-Aug	C-0677	S-05445				2017-08-08	45180	1154.88			Kauai			58.3	Vegetal_litter/mix			23.6	17.1	no				2017-08-09	Yes	unknown nematode
2017-Aug	C-0677	S-05446				2017-08-08	45180	1154.88			Kauai			58.3	Vegetal_litter/mix			23.6	17.1	no				2017-08-09	Yes	unknown nematode
2017-Aug	C-0677	S-05451				2017-08-08	45180	1154.88			Kauai			58.3	Vegetal_litter/mix			23.6	17.1	no				2017-08-09	Yes	unknown nematode
2017-Aug	C-0677	S-05452				2017-08-08	45180	1154.88			Kauai			58.3	Vegetal_litter/mix			23.6	17.1	no				2017-08-09	Yes	non-Caeno
2017-Aug	C-0462					2017-08-08	45240	1154.11			Kauai			62.6	Vegetal_litter/mix			23.3333	17.1	no				2017-08-09	No	no nematode
2017-Aug	C-0461					2017-08-08	45420	1156.35			Kauai			57.9	Other			25.3889	21.3	no				2017-08-09	No	no nematode
2017-Aug	C-0678	S-05425				2017-08-08	45420	1146.93			Kauai			59.7	Vegetal_litter/mix			23.6	20.4	no				2017-08-09	Yes	unknown nematode
2017-Aug	C-0678	S-05426				2017-08-08	45420	1146.93			Kauai			59.7	Vegetal_litter/mix			23.6	20.4	no				2017-08-09	Yes	unknown nematode
2017-Aug	C-0678	S-05427				2017-08-08	45420	1146.93			Kauai			59.7	Vegetal_litter/mix			23.6	20.4	no				2017-08-09	Yes	non-Caeno
2017-Aug	C-0678	S-05428				2017-08-08	45420	1146.93			Kauai			59.7	Vegetal_litter/mix			23.6	20.4	no				2017-08-09	Yes	unknown nematode
2017-Aug	C-0678	S-05431				2017-08-08	45420	1146.93			Kauai			59.7	Vegetal_litter/mix			23.6	20.4	no				2017-08-09	Yes	unknown nematode
2017-Aug	C-0678	S-05432				2017-08-08	45420	1146.93			Kauai			59.7	Vegetal_litter/mix			23.6	20.4	no				2017-08-09	Yes	non-Caeno
2017-Aug	C-0460	S-05515				2017-08-08	45720	1144.57			Kauai			62.9	Vegetal_litter/mix			23.3333	18.1	no				2017-08-10	Yes	non-Caeno
2017-Aug	C-0680	S-05494				2017-08-08	45720	1142.89			Kauai			63.5	Vegetal_litter/mix			22.9	18.9	no				2017-08-10	Yes	unknown nematode
2017-Aug	C-0680	S-05495				2017-08-08	45720	1142.89			Kauai			63.5	Vegetal_litter/mix			22.9	18.9	no				2017-08-10	Yes	non-Caeno
2017-Aug	C-0459	S-05283				2017-08-08	45900	1129.83			Kauai			63.6	Vegetal_litter/mix			24	20.4	no				2017-08-09	Yes	non-Caeno
2017-Aug	C-0459	S-05297				2017-08-08	45900	1129.83			Kauai			63.6	Vegetal_litter/mix			24	20.4	no				2017-08-09	Yes	non-Caeno
2017-Aug	C-0682	S-05351				2017-08-08	45900	1137.52			Kauai			60.9	Vegetal_litter/mix			22.9	19.7	no				2017-08-09	Yes	non-Caeno
2017-Aug	C-0682	S-05398				2017-08-08	45900	1137.52			Kauai			60.9	Vegetal_litter/mix			22.9	19.7	no				2017-08-09	Yes	non-Caeno
2017-Aug	C-0458					2017-08-08	46200	1137.19			Kauai			56.6	Other			25.3889	24.6	no				2017-08-09	No	no nematode
2017-Aug	C-0531	S-05389				2017-08-08	46440	1115.65			Kauai			53.1	Vegetal_litter/mix			24.3	20.1	no				2017-08-09	Yes	non-Caeno
2017-Aug	C-0531	S-05390				2017-08-08	46440	1115.65			Kauai			53.1	Vegetal_litter/mix			24.3	20.1	no				2017-08-09	Yes	non-Caeno
2017-Aug	C-0531	S-05399				2017-08-08	46440	1115.65			Kauai			53.1	Vegetal_litter/mix			24.3	20.1	no				2017-08-09	Yes	non-Caeno
2017-Aug	C-0234					2017-08-08	48000	1159		Pu'u Ka Ohelo Berry Flat Trail	Kauai	Pu'u Ka Ohelo Berry Flat Trail		56	Rotting_nut/pod/seed/fruit			24	22.7	no				2017-08-09	No	no nematode
2017-Aug	C-0235					2017-08-08	48300	1158		Pu'u Ka Ohelo Berry Flat Trail	Kauai	Pu'u Ka Ohelo Berry Flat Trail		59.9	Vegetal_litter/mix			24	18.5	no				2017-08-10	Tracks	unknown nematode
2017-Aug	C-0228					2017-08-08	48840	1157		Pu'u Ka Ohelo Berry Flat Trail	Kauai	Pu'u Ka Ohelo Berry Flat Trail		56.4	Fungus			23.3	21	no				2017-08-10	No	no nematode
2017-Aug	C-0236	S-05514				2017-08-08	49080	1149.12		Pu'u Ka Ohelo Berry Flat Trail	Kauai	Pu'u Ka Ohelo Berry Flat Trail		59.9	Fungus			24	21.4	no				2017-08-10	Yes	unknown nematode
2017-Aug	C-0457					2017-08-08	49500	657.52			Kauai			56.4	Rotting_nut/pod/seed/fruit			28.1111	34.2	no				2017-08-09	No	no nematode
2017-Aug	C-0454					2017-08-08	49560	658.782			Kauai			58.8	Rotting_nut/pod/seed/fruit			28.1111	30.4	no				2017-08-09	No	no nematode
2017-Aug	C-0233	S-05348				2017-08-08	49800	1156.14		Pu'u Ka Ohelo Berry Flat Trail	Kauai	Pu'u Ka Ohelo Berry Flat Trail		61.4	Vegetal_litter/mix			23.3	17.7	no				2017-08-09	Yes	unknown nematode
2017-Aug	C-0233	S-05349				2017-08-08	49800	1156.14		Pu'u Ka Ohelo Berry Flat Trail	Kauai	Pu'u Ka Ohelo Berry Flat Trail		61.4	Vegetal_litter/mix			23.3	17.7	no				2017-08-09	Yes	unknown nematode
2017-Aug	C-0233	S-05350				2017-08-08	49800	1156.14		Pu'u Ka Ohelo Berry Flat Trail	Kauai	Pu'u Ka Ohelo Berry Flat Trail		61.4	Vegetal_litter/mix			23.3	17.7	no				2017-08-09	Yes	unknown nematode
2017-Aug	C-0453					2017-08-08	49800	613.96			Kauai			61.5	Rotting_nut/pod/seed/fruit			28	28.4	no				2017-08-09	No	no nematode
2017-Aug	C-0742	S-05256				2017-08-08	50100	1154.38			Kauai			65.9	Other			24	21.7	no				2017-08-09	Yes	unknown nematode
2017-Aug	C-0541					2017-08-08	50400	1152.62		Pu'u Ka Ohelo Berry Flat Trail	Kauai	Pu'u Ka Ohelo Berry Flat Trail		58.4	Rotting_nut/pod/seed/fruit			24.7	25	no				2017-08-09	No	no nematode
2017-Aug	C-0543					2017-08-08	50640	1157.42		Pu'u Ka Ohelo Berry Flat Trail	Kauai	Pu'u Ka Ohelo Berry Flat Trail		58.5	Rotting_nut/pod/seed/fruit			24.7	24.7	no				2017-08-09	No	no nematode
2017-Aug	C-0544	S-05378				2017-08-08	51180	1163		Pu'u Ka Ohelo Berry Flat Trail	Kauai	Pu'u Ka Ohelo Berry Flat Trail		61.8	Vegetal_litter/mix			24.7	19.4	no				2017-08-09	Yes	unknown nematode
2017-Aug	C-0740					2017-08-08	51180	1156.61		Pu'u Ka Ohelo Berry Flat Trail	Kauai	Pu'u Ka Ohelo Berry Flat Trail		63.1	Rotting_nut/pod/seed/fruit			24.7	20.8	no				2017-08-09	Tracks	unknown nematode
2017-Aug	C-0456	S-05264				2017-08-08	51540	3.88694			Kauai			54	Vegetal_litter/mix			30.1667	32.9	no				2017-08-09	Yes	non-Caeno
2017-Aug	C-0456	S-05272				2017-08-08	51540	3.88694			Kauai			54	Vegetal_litter/mix			30.1667	32.9	no				2017-08-09	Yes	unknown nematode
2017-Aug	C-0456	S-05280				2017-08-08	51540	3.88694			Kauai			54	Vegetal_litter/mix			30.1667	32.9	no				2017-08-09	Yes	non-Caeno
2017-Aug	C-0456	S-05301				2017-08-08	51540	3.88694			Kauai			54	Vegetal_litter/mix			30.1667	32.9	no				2017-08-09	Yes	unknown nematode
2017-Aug	C-0456	S-05302				2017-08-08	51540	3.88694			Kauai			54	Vegetal_litter/mix			30.1667	32.9	no				2017-08-09	Yes	non-Caeno
2017-Aug	C-0456	S-05309				2017-08-08	51540	3.88694			Kauai			54	Vegetal_litter/mix			30.1667	32.9	no				2017-08-09	Yes	unknown nematode
2017-Aug	C-0545	S-05384				2017-08-08	54000	1129.12			Kauai			46.8	Vegetal_litter/mix			20.1	26.1	no				2017-08-10	Yes	non-Caeno
2017-Aug	C-0545	S-05483				2017-08-08	54000	1129.12			Kauai			46.8	Vegetal_litter/mix			20.1	26.1	no				2017-08-10	Yes	unknown nematode
2017-Aug	C-0545	S-05501				2017-08-08	54000	1129.12			Kauai			46.8	Vegetal_litter/mix			20.1	26.1	no				2017-08-10	Yes	non-Caeno
2017-Aug	C-0545	S-05510				2017-08-08	54000	1129.12			Kauai			46.8	Vegetal_litter/mix			20.1	26.1	no				2017-08-10	Yes	unknown nematode
2017-Aug	C-0532					2017-08-08	54120	74.059			Kauai			53.1	Rotting_flower			30.5	30.7	no				2017-08-09	No	no nematode
2017-Aug	C-0546	S-05424				2017-08-08	54180	1130.47			Kauai			49.1	Vegetal_litter/mix			26.7	21.5	no				2017-08-09	Yes	unknown nematode
2017-Aug	C-0546	S-05437				2017-08-08	54180	1130.47			Kauai			49.1	Vegetal_litter/mix			26.7	21.5	no				2017-08-09	Yes	non-Caeno
2017-Aug	C-0546	S-05438				2017-08-08	54180	1130.47			Kauai			49.1	Vegetal_litter/mix			26.7	21.5	no				2017-08-09	Yes	non-Caeno
2017-Aug	C-0546	S-05439				2017-08-08	54180	1130.47			Kauai			49.1	Vegetal_litter/mix			26.7	21.5	no				2017-08-09	Yes	unknown nematode
2017-Aug	C-0737					2017-08-08	54840	1118			Kauai			60.4	Rotting_flower			24.7	25.3	no				2017-08-09	No	no nematode
2017-Aug	C-0547					2017-08-08	55020	1103.55			Kauai			60.3	Rotting_flower			26	26.2	no				2017-08-09	No	no nematode
2017-Aug	C-0548					2017-08-08	55260	1102			Kauai			64.2	Rotting_flower			26	21.4	no				2017-08-09	No	no nematode
2017-Aug	C-0455					2017-08-08	55740	144.555			Kauai			60.5	Rotting_flower			29.5	29.4	no				2017-08-09	No	no nematode
2017-Aug	C-0803	S-05197	Caenorhabditis oiwi			2017-08-09	28020	181.793			Kauai			81	Rotting_flower			24.9	23.2	no				2017-08-10	Yes	other-Caeno
2017-Aug	C-0257	S-05613				2017-08-09	28080	168.267			Kauai			82.9	Rotting_flower			24.7	22.4	no				2017-08-11	Yes	unknown nematode
2017-Aug	C-0257	S-05637	Caenorhabditis oiwi			2017-08-09	28080	168.267			Kauai			82.9	Rotting_flower			24.7	22.4	no				2017-08-11	Yes	other-Caeno
2017-Aug	C-0257	S-05641				2017-08-09	28080	168.267			Kauai			82.9	Rotting_flower			24.7	22.4	no				2017-08-11	Yes	unknown nematode
2017-Aug	C-0255	S-05511				2017-08-09	28620	173.455			Kauai			94	Vegetal_litter/mix			23.3	21.9	no				2017-08-10	Yes	non-Caeno
2017-Aug	C-0255	S-05537				2017-08-09	28620	173.455			Kauai			94	Vegetal_litter/mix			23.3	21.9	no				2017-08-10	Yes	non-Caeno
2017-Aug	C-0255	S-05538				2017-08-09	28620	173.455			Kauai			94	Vegetal_litter/mix			23.3	21.9	no				2017-08-10	Yes	unknown nematode
2017-Aug	C-0424	S-05635				2017-08-09	28620	235.096			Kauai			94.1	Vegetal_litter/mix			22.9	21.9	no				2017-08-11	Yes	non-Caeno
2017-Aug	C-0424	S-05636				2017-08-09	28620	235.096			Kauai			94.1	Vegetal_litter/mix			22.9	21.9	no				2017-08-11	Yes	non-Caeno
2017-Aug	C-0424	S-05638				2017-08-09	28620	235.096			Kauai			94.1	Vegetal_litter/mix			22.9	21.9	no				2017-08-11	Yes	non-Caeno
2017-Aug	C-0251	S-07479				2017-08-09	28740	229.907			Kauai			91	Rotting_flower			24	22	no				2017-08-10	Yes	unknown nematode
2017-Aug	C-0251	S-07492				2017-08-09	28740	229.907			Kauai			91	Rotting_flower			24	22	no				2017-08-10	Yes	unknown nematode
2017-Aug	C-0256	S-05681	Caenorhabditis kamaaina			2017-08-09	28860	229.992			Kauai			88.7	Rotting_flower			24.3	21.8	no				2017-08-11	Yes	other-Caeno
2017-Aug	C-0256	S-05682				2017-08-09	28860	229.992			Kauai			88.7	Rotting_flower			24.3	21.8	no				2017-08-11	Yes	unknown nematode
2017-Aug	C-0256	S-05683	Caenorhabditis kamaaina			2017-08-09	28860	229.992			Kauai			88.7	Rotting_flower			24.3	21.8	no				2017-08-11	Yes	other-Caeno
2017-Aug	C-0423	S-05579				2017-08-09	28860	242.065			Kauai			95.1	Rotting_flower			23.6	22.6	no				2017-08-11	Yes	unknown nematode
2017-Aug	C-0423	S-05688				2017-08-09	28860	242.065			Kauai			95.1	Rotting_flower			23.6	22.6	no				2017-08-11	Yes	unknown nematode
2017-Aug	C-0425					2017-08-09	28980	247.613			Kauai			91.2	Vegetal_litter/mix			23.6	22.9	no				2017-08-11	Tracks	unknown nematode
2017-Aug	C-0254					2017-08-09	29100	238.614			Kauai			89.2	Rotting_nut/pod/seed/fruit			24.7	22.6	no				2017-08-10	No	no nematode
2017-Aug	C-0426	S-05565				2017-08-09	29340	257.463			Kauai			93.2	Arthropod			24.9	24.9	no				2017-08-11	Yes	unknown nematode
2017-Aug	C-0426	S-05572				2017-08-09	29340	257.463			Kauai			93.2	Arthropod			24.9	24.9	no				2017-08-11	Yes	non-Caeno
2017-Aug	C-0450	S-05555				2017-08-09	29340	159.372			Kauai			87.7	Rotting_flower			24	22.6	no				2017-08-10	Yes	non-Caeno
2017-Aug	C-0450	S-05569				2017-08-09	29340	159.372			Kauai			87.7	Rotting_flower			24	22.6	no				2017-08-10	Yes	unknown nematode
2017-Aug	C-1079	S-05213	Caenorhabditis oiwi			2017-08-09	29340	166.689			Kauai			79.4	Rotting_flower			25.3	23.1	no				2017-08-10	Yes	other-Caeno
2017-Aug	C-1079	S-05214	Caenorhabditis oiwi			2017-08-09	29340	166.689			Kauai			79.4	Rotting_flower			25.3	23.1	no				2017-08-10	Yes	other-Caeno
2017-Aug	C-0253	S-05580	Caenorhabditis briggsae			2017-08-09	29400	241.069			Kauai			89.7	Rotting_flower			24.9	23.2	no				2017-08-10	Yes	C. briggsae
2017-Aug	C-0253	S-05591	Caenorhabditis briggsae			2017-08-09	29400	241.069			Kauai			89.7	Rotting_flower			24.9	23.2	no				2017-08-10	Yes	C. briggsae
2017-Aug	C-0451	S-05668				2017-08-09	29580	163.289			Kauai			88.4	Vegetal_litter/mix			24	23.9	no				2017-08-11	Yes	non-Caeno
2017-Aug	C-0451	S-05685				2017-08-09	29580	163.289			Kauai			88.4	Vegetal_litter/mix			24	23.9	no				2017-08-11	Yes	non-Caeno
2017-Aug	C-0427					2017-08-09	29640	258.244			Kauai			92.7	Arthropod			24.3	24.4	no				2017-08-10	No	no nematode
2017-Aug	C-0588	S-05614				2017-08-09	29640	166.689			Kauai			79.9	Vegetal_litter/mix			26	23.1	no				2017-08-11	Yes	non-Caeno
2017-Aug	C-0588	S-05615				2017-08-09	29640	166.689			Kauai			79.9	Vegetal_litter/mix			26	23.1	no				2017-08-11	Yes	unknown nematode
2017-Aug	C-0252					2017-08-09	29760	248.915			Kauai			95.3	Rotting_flower			24	22.5	no				2017-08-10	No	no nematode
2017-Aug	C-0448	S-05229				2017-08-09	29880	180			Kauai			88.8	Rotting_nut/pod/seed/fruit			24.7	23	no				2017-08-10	Yes	non-Caeno
2017-Aug	C-0258					2017-08-09	30000	273.054			Kauai			97.9	Rotting_flower			24.7	22.4	no				2017-08-10	No	no nematode
2017-Aug	C-0428	S-07505				2017-08-09	30000	273.205			Kauai			97	Vegetal_litter/mix			24.3	22.5	no				2017-08-10	Yes	non-Caeno
2017-Aug	C-0786					2017-08-09	30120	273.198			Kauai			94.6	Rotting_nut/pod/seed/fruit			24.3	22.7	no				2017-08-10	No	no nematode
2017-Aug	C-0429	S-05676				2017-08-09	30240	275.709			Kauai			94.2	Vegetal_litter/mix			24.3	23.2	no				2017-08-11	Yes	non-Caeno
2017-Aug	C-0429	S-05687				2017-08-09	30240	275.709			Kauai			94.2	Vegetal_litter/mix			24.3	23.2	no				2017-08-11	Yes	non-Caeno
2017-Aug	C-0259					2017-08-09	30300	255.487			Kauai			97	Rotting_nut/pod/seed/fruit			24	22.9	no				2017-08-11	Tracks	unknown nematode
2017-Aug	C-0802	S-07482				2017-08-09	30360	275.936			Kauai			88.3	Rotting_nut/pod/seed/fruit			24.3	23.5	no				2017-08-10	Yes	unknown nematode
2017-Aug	C-0431	S-07501				2017-08-09	30480	275.333			Kauai			90.4	Vegetal_litter/mix			24.9	23.8	no				2017-08-10	Yes	non-Caeno
2017-Aug	C-0431	S-07504				2017-08-09	30480	275.333			Kauai			90.4	Vegetal_litter/mix			24.9	23.8	no				2017-08-10	Yes	non-Caeno
2017-Aug	C-0447					2017-08-09	30480	184.228			Kauai			88.6	Vegetal_litter/mix			25.3	23.3	no				2017-08-11	Tracks	unknown nematode
2017-Aug	C-1078					2017-08-09	30480	184.228			Kauai			88	Vegetal_litter/mix			25.3	23.5	no				2017-08-11	Tracks	unknown nematode
2017-Aug	C-0260	S-07478				2017-08-09	30540	270.877			Kauai			97	Vegetal_litter/mix			25.3	23.5	no				2017-08-10	Yes	non-Caeno
2017-Aug	C-0260	S-07502				2017-08-09	30540	270.877			Kauai			97	Vegetal_litter/mix			25.3	23.5	no				2017-08-10	Yes	unknown nematode
2017-Aug	C-1077					2017-08-09	30660	184.228			Kauai			92.1	Arthropod			25.3	22.4	no				2017-08-10	No	no nematode
2017-Aug	C-0437	S-05486				2017-08-09	30720	273.88			Kauai			89.7	Vegetal_litter/mix			24.3	22.9	no				2017-08-10	Yes	unknown nematode
2017-Aug	C-0446					2017-08-09	30720	219			Kauai			89.8	Rotting_flower			25.3	23.2	no				2017-08-10	No	no nematode
2017-Aug	C-1044	S-07474	Caenorhabditis briggsae			2017-08-09	30720	266.176			Kauai			95.5	Rotting_flower			24	22.8	no				2017-08-10	Yes	C. briggsae
2017-Aug	C-1047	S-05530	Caenorhabditis briggsae			2017-08-09	30840	260.935			Kauai			97	Rotting_flower			24.7	22.4	no				2017-08-10	Yes	C. briggsae
2017-Aug	C-1047	S-05531	Caenorhabditis briggsae			2017-08-09	30840	260.935			Kauai			97	Rotting_flower			24.7	22.4	no				2017-08-10	Yes	C. briggsae
2017-Aug	C-1047	S-05532	Caenorhabditis briggsae			2017-08-09	30840	260.935			Kauai			97	Rotting_flower			24.7	22.4	no				2017-08-10	Yes	C. briggsae
2017-Aug	C-1047	S-07471				2017-08-09	30840	260.935			Kauai			97	Rotting_flower			24.7	22.4	no				2017-08-10	Yes	unknown nematode
2017-Aug	C-0438					2017-08-09	30900	274.772			Kauai			93.7	Rotting_flower			24.3	22.7	no				2017-08-10	No	no nematode
2017-Aug	C-1075	S-05209				2017-08-09	30900	194.222			Kauai			93.5	Rotting_flower			26	23.2	no				2017-08-10	Yes	non-Caeno
2017-Aug	C-1075	S-05545				2017-08-09	30900	194.222			Kauai			93.5	Rotting_flower			26	23.2	no				2017-08-10	Yes	non-Caeno
2017-Aug	C-0468					2017-08-09	30960	205.326			Kauai			91.3	Rotting_flower			24.7	23.2	no				2017-08-10	No	no nematode
2017-Aug	C-0440	S-05493				2017-08-09	31020	275.796			Kauai			93.2	Vegetal_litter/mix			24.3	22.7	no				2017-08-10	Yes	non-Caeno
2017-Aug	C-0440	S-05496				2017-08-09	31020	275.796			Kauai			93.2	Vegetal_litter/mix			24.3	22.7	no				2017-08-10	Yes	non-Caeno
2017-Aug	C-0440	S-05497				2017-08-09	31020	275.796			Kauai			93.2	Vegetal_litter/mix			24.3	22.7	no				2017-08-10	Yes	non-Caeno
2017-Aug	C-1041	S-05190	Caenorhabditis briggsae			2017-08-09	31020	264.667			Kauai			97.5	Rotting_flower			24	22.5	no				2017-08-10	Yes	C. briggsae
2017-Aug	C-1041	S-05191				2017-08-09	31020	264.667			Kauai			97.5	Rotting_flower			24	22.5	no				2017-08-10	Yes	unknown nematode
2017-Aug	C-0549	S-07513				2017-08-09	31080	207.653			Kauai			91.6	Rotting_nut/pod/seed/fruit			24.7	23.9	no				2017-08-10	Yes	unknown nematode
2017-Aug	C-0549	S-07515				2017-08-09	31080	207.653			Kauai			91.6	Rotting_nut/pod/seed/fruit			24.7	23.9	no				2017-08-10	Yes	unknown nematode
2017-Aug	C-1074	S-05661	Caenorhabditis briggsae			2017-08-09	31140	209.98			Kauai			97.5	Rotting_nut/pod/seed/fruit			26	22.9	no				2017-08-11	Yes	C. briggsae
2017-Aug	C-1074	S-05662	Caenorhabditis briggsae			2017-08-09	31140	209.98			Kauai			97.5	Rotting_nut/pod/seed/fruit			26	22.9	no				2017-08-11	Yes	C. briggsae
2017-Aug	C-0439	S-07485				2017-08-09	31200	293.362			Kauai			95.1	Fungus			24.3	22.7	no				2017-08-10	Yes	unknown nematode
2017-Aug	C-1042	S-05200				2017-08-09	31200	278.77			Kauai			97.5	Vegetal_litter/mix			24	21.9	no				2017-08-10	Yes	non-Caeno
2017-Aug	C-1042	S-05201				2017-08-09	31200	278.77			Kauai			97.5	Vegetal_litter/mix			24	21.9	no				2017-08-10	Yes	unknown nematode
2017-Aug	C-1042	S-05202				2017-08-09	31200	278.77			Kauai			97.5	Vegetal_litter/mix			24	21.9	no				2017-08-10	Yes	unknown nematode
2017-Aug	C-1042	S-05203	Caenorhabditis briggsae			2017-08-09	31200	278.77			Kauai			97.5	Vegetal_litter/mix			24	21.9	no				2017-08-10	Yes	C. briggsae
2017-Aug	C-1042	S-05204				2017-08-09	31200	278.77			Kauai			97.5	Vegetal_litter/mix			24	21.9	no				2017-08-10	Yes	non-Caeno
2017-Aug	C-1042	S-05222				2017-08-09	31200	278.77			Kauai			97.5	Vegetal_litter/mix			24	21.9	no				2017-08-10	Yes	non-Caeno
2017-Aug	C-0441					2017-08-09	31260	293.236			Kauai			94.1	Fungus			24.3	22.7	no				2017-08-10	No	no nematode
2017-Aug	C-1043	S-05677				2017-08-09	31320	279.785			Kauai			97.1	Fungus			24	22.1	no				2017-08-11	Yes	unknown nematode
2017-Aug	C-1043	S-05678				2017-08-09	31320	279.785			Kauai			97.1	Fungus			24	22.1	no				2017-08-11	Yes	unknown nematode
2017-Aug	C-0442	S-05473				2017-08-09	31380	294.772			Kauai			91.4	Vegetal_litter/mix			24.3	21.9	no				2017-08-10	Yes	unknown nematode
2017-Aug	C-0442	S-05485	Caenorhabditis briggsae			2017-08-09	31380	294.772			Kauai			91.4	Vegetal_litter/mix			24.3	21.9	no				2017-08-10	Yes	C. briggsae
2017-Aug	C-0449					2017-08-09	31380	210.522			Kauai			98.3	Rotting_nut/pod/seed/fruit			24.7	24	no				2017-08-10	Tracks	unknown nematode
2017-Aug	C-1076	S-05674				2017-08-09	31380	219			Kauai			97.5	Rotting_nut/pod/seed/fruit			26	23.1	no				2017-08-11	Yes	non-Caeno
2017-Aug	C-1076	S-05675				2017-08-09	31380	219			Kauai			97.5	Rotting_nut/pod/seed/fruit			26	23.1	no				2017-08-11	Yes	non-Caeno
2017-Aug	C-1039					2017-08-09	31440	282.763			Kauai			97.4	Other			24	22.9	no				2017-08-10	No	no nematode
2017-Aug	C-0421	S-05554	Caenorhabditis briggsae			2017-08-09	31620	301.083			Kauai			95.6	Fungus			24.3	22.8	no				2017-08-10	Yes	C. briggsae
2017-Aug	C-0421	S-05568	Caenorhabditis briggsae			2017-08-09	31620	301.083			Kauai			95.6	Fungus			24.3	22.8	no				2017-08-10	Yes	C. briggsae
2017-Aug	C-0421	S-05573	Caenorhabditis briggsae			2017-08-09	31620	301.083			Kauai			95.6	Fungus			24.3	22.8	no				2017-08-10	Yes	C. briggsae
2017-Aug	C-0421	S-05574				2017-08-09	31620	301.083			Kauai			95.6	Fungus			24.3	22.8	no				2017-08-10	Yes	unknown nematode
2017-Aug	C-0550					2017-08-09	31680	224.506			Kauai			90	Rotting_nut/pod/seed/fruit			24.7	23.3	no				2017-08-10	No	no nematode
2017-Aug	C-1040	S-05596	Oscheius sp.			2017-08-09	31740	283.635			Kauai			97	Rotting_nut/pod/seed/fruit			24	22.5	no				2017-08-10	Yes	non-Caeno
2017-Aug	C-1040	S-05600				2017-08-09	31740	283.635			Kauai			97	Rotting_nut/pod/seed/fruit			24	22.5	no				2017-08-10	Yes	unknown nematode
2017-Aug	C-1073	S-05234	Caenorhabditis briggsae			2017-08-09	31800	219			Kauai			86.7	Rotting_flower			26	23.2	no				2017-08-10	Yes	C. briggsae
2017-Aug	C-1073	S-05235	Caenorhabditis briggsae			2017-08-09	31800	219			Kauai			86.7	Rotting_flower			26	23.2	no				2017-08-10	Yes	C. briggsae
2017-Aug	C-0422	S-05626				2017-08-09	31860	303.053			Kauai			93.7	Rotting_nut/pod/seed/fruit			24.3	23.6	no				2017-08-11	Yes	unknown nematode
2017-Aug	C-0422	S-05627				2017-08-09	31860	303.053			Kauai			93.7	Rotting_nut/pod/seed/fruit			24.3	23.6	no				2017-08-11	Yes	unknown nematode
2017-Aug	C-0558	S-05518				2017-08-09	32040	228.805			Kauai			93.2	Vegetal_litter/mix			24.7	23.2					2017-08-10	Yes	non-Caeno
2017-Aug	C-0558	S-05519				2017-08-09	32040	228.805			Kauai			93.2	Vegetal_litter/mix			24.7	23.2					2017-08-10	Yes	non-Caeno
2017-Aug	C-0558	S-05520				2017-08-09	32040	228.805			Kauai			93.2	Vegetal_litter/mix			24.7	23.2					2017-08-10	Yes	non-Caeno
2017-Aug	C-0430	S-05205	Oscheius sp.			2017-08-09	32100	310.357			Kauai			90.7	Vegetal_litter/mix			24.3	24	no				2017-08-10	Yes	non-Caeno
2017-Aug	C-0430	S-05206				2017-08-09	32100	310.357			Kauai			90.7	Vegetal_litter/mix			24.3	24	no				2017-08-10	Yes	non-Caeno
2017-Aug	C-1024	S-05541				2017-08-09	32160	292.813			Kauai			93	Vegetal_litter/mix			24	22.9	no				2017-08-10	Yes	non-Caeno
2017-Aug	C-1024	S-05543				2017-08-09	32160	292.813			Kauai			93	Vegetal_litter/mix			24	22.9	no				2017-08-10	Yes	non-Caeno
2017-Aug	C-1072	S-05629				2017-08-09	32160	216.922			Kauai			91.9	Vegetal_litter/mix			26	23.3	no				2017-08-11	Yes	non-Caeno
2017-Aug	C-1072	S-05630				2017-08-09	32160	216.922			Kauai			91.9	Vegetal_litter/mix			26	23.3	no				2017-08-11	Yes	unknown nematode
2017-Aug	C-0443					2017-08-09	32220	301.943			Kauai			86.8	Vegetal_litter/mix			24.3	23.7	no				2017-08-10	No	no nematode
2017-Aug	C-0559					2017-08-09	32340	298.946			Kauai			97.5	Rotting_nut/pod/seed/fruit			25.3	23.7	no				2017-08-10	No	no nematode
2017-Aug	C-0557					2017-08-09	32520	258			Kauai			95.5	Arthropod			27.4	23.5	no				2017-08-10	No	no nematode
2017-Aug	C-0444	S-05633				2017-08-09	32880	309.197			Kauai			84.2	Rotting_nut/pod/seed/fruit			26.3	26	no				2017-08-11	Yes	non-Caeno
2017-Aug	C-0444	S-05651				2017-08-09	32880	309.197			Kauai			84.2	Rotting_nut/pod/seed/fruit			26.3	26	no				2017-08-11	Yes	non-Caeno
2017-Aug	C-0560	S-05667				2017-08-09	32940	251.927			Kauai			92.7	Vegetal_litter/mix			24.7	23.3	no				2017-08-11	Yes	non-Caeno
2017-Aug	C-1025					2017-08-09	33060	296.312			Kauai			91.5	Vegetal_litter/mix			25.3	25.7	no				2017-08-11	No	no nematode
2017-Aug	C-0445	S-05587				2017-08-09	33240	307.137			Kauai			93.7	Vegetal_litter/mix			24.9	24.4	no				2017-08-10	Yes	non-Caeno
2017-Aug	C-0445	S-05588				2017-08-09	33240	307.137			Kauai			93.7	Vegetal_litter/mix			24.9	24.4	no				2017-08-10	Yes	non-Caeno
2017-Aug	C-0561	S-05231				2017-08-09	33300	241.209			Kauai			95.5	Rotting_nut/pod/seed/fruit			27.4	23.9	no				2017-08-10	Yes	unknown nematode
2017-Aug	C-0561	S-05232				2017-08-09	33300	241.209			Kauai			95.5	Rotting_nut/pod/seed/fruit			27.4	23.9	no				2017-08-10	Yes	unknown nematode
2017-Aug	C-1026	S-05620	Caenorhabditis briggsae			2017-08-09	33300	306.62			Kauai			92.6	Rotting_flower			23.3	22.4	no				2017-08-11	Yes	C. briggsae
2017-Aug	C-1026	S-05621	Caenorhabditis briggsae			2017-08-09	33300	306.62			Kauai			92.6	Rotting_flower			23.3	22.4	no				2017-08-11	Yes	C. briggsae
2017-Aug	C-0552					2017-08-09	33420	261.418			Kauai			95.5	Rotting_flower			27.4	23.2	no				2017-08-10	No	no nematode
2017-Aug	C-0432	S-05186				2017-08-09	33480	327.499			Kauai			92.4	Vegetal_litter/mix			24.9	22.6	no				2017-08-10	Yes	unknown nematode
2017-Aug	C-0789	S-07468	Caenorhabditis briggsae			2017-08-09	33540	332.999			Kauai			88.8	Vegetal_litter/mix			24.5	23.1	no				2017-08-10	Yes	C. briggsae
2017-Aug	C-1031	S-05534				2017-08-09	33660	308.773			Kauai			96	Vegetal_litter/mix			24.7	22.8	no				2017-08-10	Yes	non-Caeno
2017-Aug	C-1031	S-05535				2017-08-09	33660	308.773			Kauai			96	Vegetal_litter/mix			24.7	22.8	no				2017-08-10	Yes	non-Caeno
2017-Aug	C-1031	S-05539				2017-08-09	33660	308.773			Kauai			96	Vegetal_litter/mix			24.7	22.8	no				2017-08-10	Yes	non-Caeno
2017-Aug	C-1031	S-05540	Caenorhabditis briggsae			2017-08-09	33660	308.773			Kauai			96	Vegetal_litter/mix			24.7	22.8	no				2017-08-10	Yes	C. briggsae
2017-Aug	C-0551	S-05623				2017-08-09	33840	290.389			Kauai			95.5	Vegetal_litter/mix			27.4	24.2	no				2017-08-11	Yes	unknown nematode
2017-Aug	C-1034	S-07486				2017-08-09	33840	321.991			Kauai			86.5	Vegetal_litter/mix			24	23.8	no				2017-08-10	Yes	non-Caeno
2017-Aug	C-1034	S-07487				2017-08-09	33840	321.991			Kauai			86.5	Vegetal_litter/mix			24	23.8	no				2017-08-10	Yes	non-Caeno
2017-Aug	C-1034	S-07488				2017-08-09	33840	321.991			Kauai			86.5	Vegetal_litter/mix			24	23.8	no				2017-08-10	Yes	non-Caeno
2017-Aug	C-0433	S-05577				2017-08-09	33960	344.456			Kauai			90.9	Vegetal_litter/mix			24.9	23	no				2017-08-10	Yes	non-Caeno
2017-Aug	C-0433	S-05578	Caenorhabditis briggsae			2017-08-09	33960	344.456			Kauai			90.9	Vegetal_litter/mix			24.9	23	no				2017-08-10	Yes	C. briggsae
2017-Aug	C-0556					2017-08-09	34020	295.068			Kauai			77.8	Vegetal_litter/mix			27.4	25.3	no				2017-08-10	No	no nematode
2017-Aug	C-1021					2017-08-09	34140	321.951			Kauai			97.5	Rotting_flower			24.1	24.8	no				2017-08-10	No	no nematode
2017-Aug	C-0554					2017-08-09	34200	300.546			Kauai			81.7	Mollusk			26	25	no				2017-08-10	No	no nematode
2017-Aug	C-0434					2017-08-09	34380	346.962			Kauai			93.4	Fungus			24.9	24.1	no				2017-08-10	No	no nematode
2017-Aug	C-1023					2017-08-09	34620	351.154			Kauai			97.8	Rotting_nut/pod/seed/fruit			23.3	21.7	no				2017-08-10	No	no nematode
2017-Aug	C-0435	S-05686				2017-08-09	34680	385.696			Kauai			91.2	Vegetal_litter/mix			22.9	23.7	no				2017-08-11	Yes	unknown nematode
2017-Aug	C-1036					2017-08-09	34680	383.031			Kauai			99.2	Rotting_nut/pod/seed/fruit			24.7	21.5	no				2017-08-10	No	no nematode
2017-Aug	C-0555	S-05640				2017-08-09	35040	290.639			Kauai			70.2	Fungus			28.1	25.5	no				2017-08-11	Yes	non-Caeno
2017-Aug	C-0436					2017-08-09	35160	389.176			Kauai			88.8	Vegetal_litter/mix			26.3	23.2	no				2017-08-10	No	no nematode
2017-Aug	C-1035	S-05208				2017-08-09	35220	382.152			Kauai			85.6	Rotting_flower			26.3	22.5	no				2017-08-10	Yes	unknown nematode
2017-Aug	C-1035	S-05211				2017-08-09	35220	382.152			Kauai			85.6	Rotting_flower			26.3	22.5	no				2017-08-10	Yes	unknown nematode
2017-Aug	C-0800	S-07503	Caenorhabditis briggsae			2017-08-09	35340	387.461			Kauai			83.9	Vegetal_litter/mix			25.6	23.7	no				2017-08-10	Yes	C. briggsae
2017-Aug	C-0800	S-07510	Caenorhabditis briggsae			2017-08-09	35340	387.461			Kauai			83.9	Vegetal_litter/mix			25.6	23.7	no				2017-08-10	Yes	C. briggsae
2017-Aug	C-0801	S-05570				2017-08-09	35400	386.263			Kauai			87.8	Rotting_nut/pod/seed/fruit			26.3	23.3	no				2017-08-10	Yes	non-Caeno
2017-Aug	C-1027	S-05558				2017-08-09	35400	386			Kauai			87.8	Rotting_nut/pod/seed/fruit			26.3	22.8	no				2017-08-11	Yes	unknown nematode
2017-Aug	C-0533	S-05584				2017-08-09	35760	406.07			Kauai			77.7	Vegetal_litter/mix			27.7	23.6	no				2017-08-10	Yes	non-Caeno
2017-Aug	C-1033	S-05547				2017-08-09	35760	393.302			Kauai			77.7	Rotting_flower			27.7	23.2	no				2017-08-10	Yes	non-Caeno
2017-Aug	C-1033	S-05548				2017-08-09	35760	393.302			Kauai			77.7	Rotting_flower			27.7	23.2	no				2017-08-10	Yes	non-Caeno
2017-Aug	C-1033	S-05553				2017-08-09	35760	393.302			Kauai			77.7	Rotting_flower			27.7	23.2	no				2017-08-10	Yes	non-Caeno
2017-Aug	C-1033	S-05576	Caenorhabditis briggsae			2017-08-09	35760	393.302			Kauai			77.7	Rotting_flower			27.7	23.2	no				2017-08-10	Yes	C. briggsae
2017-Aug	C-0798	S-07509				2017-08-09	36060	412.004			Kauai			78.5	Vegetal_litter/mix			27	23.1	no				2017-08-10	Yes	unknown nematode
2017-Aug	C-0799	S-05512	Caenorhabditis briggsae			2017-08-09	36180	415.239			Kauai			83.1	Vegetal_litter/mix			25.6	22.8	no				2017-08-10	Yes	C. briggsae
2017-Aug	C-0799	S-07480	Caenorhabditis briggsae			2017-08-09	36180	415.239			Kauai			83.1	Vegetal_litter/mix			25.6	22.8	no				2017-08-10	Yes	C. briggsae
2017-Aug	C-1038					2017-08-09	36180	410.858			Kauai			80.1	Rotting_flower			27	23.1	no				2017-08-10	No	no nematode
2017-Aug	C-1037	S-05639				2017-08-09	36480	426.017			Kauai			78.9	Vegetal_litter/mix			28.4	22.9	no				2017-08-11	Yes	non-Caeno
2017-Aug	C-0797					2017-08-09	36540	428.006			Kauai			79	Rotting_flower			27.7	22.1	no				2017-08-10	No	no nematode
2017-Aug	C-0553					2017-08-09	36600	197.599			Kauai			76.5	Fungus			28.1	24.9	no				2017-08-10	No	no nematode
2017-Aug	C-0795					2017-08-09	36720	435.44			Kauai			79.5	Vegetal_litter/mix			27	23.6	no				2017-08-11	Tracks	unknown nematode
2017-Aug	C-1032	S-05669				2017-08-09	36720	430.099			Kauai			85.6	Vegetal_litter/mix			25.7	23	no				2017-08-11	Yes	non-Caeno
2017-Aug	C-1032	S-05670	Caenorhabditis briggsae			2017-08-09	36720	430.099			Kauai			85.6	Vegetal_litter/mix			25.7	23	no				2017-08-11	Yes	C. briggsae
2017-Aug	C-1032	S-05672	Caenorhabditis briggsae			2017-08-09	36720	430.099			Kauai			85.6	Vegetal_litter/mix			25.7	23	no				2017-08-11	Yes	C. briggsae
2017-Aug	C-1032	S-05673				2017-08-09	36720	430.099			Kauai			85.6	Vegetal_litter/mix			25.7	23	no				2017-08-11	Yes	non-Caeno
2017-Aug	C-1032	S-05679				2017-08-09	36720	430.099			Kauai			85.6	Vegetal_litter/mix			25.7	23	no				2017-08-11	Yes	non-Caeno
2017-Aug	C-1032	S-05680	Caenorhabditis briggsae			2017-08-09	36720	430.099			Kauai			85.6	Vegetal_litter/mix			25.7	23	no				2017-08-11	Yes	C. briggsae
2017-Aug	C-0794	S-05550	Oscheius sp.			2017-08-09	36840	434.21			Kauai			82	Vegetal_litter/mix			25.6	22.4	no				2017-08-10	Yes	non-Caeno
2017-Aug	C-0794	S-05551	Oscheius sp.			2017-08-09	36840	434.21			Kauai			82	Vegetal_litter/mix			25.6	22.4	no				2017-08-10	Yes	non-Caeno
2017-Aug	C-0794	S-05552	Oscheius sp.			2017-08-09	36840	434.21			Kauai			82	Vegetal_litter/mix			25.6	22.4	no				2017-08-10	Yes	non-Caeno
2017-Aug	C-1030	S-05622				2017-08-09	36900	442.578			Kauai			85.7	Rotting_flower			24.9	28.5	no				2017-08-11	Yes	unknown nematode
2017-Aug	C-1029	S-05556	Caenorhabditis briggsae			2017-08-09	37020	445.122			Kauai			84.7	Rotting_nut/pod/seed/fruit			24.9	22.8	no				2017-08-10	Yes	C. briggsae
2017-Aug	C-1029	S-05557				2017-08-09	37020	445.122			Kauai			84.7	Rotting_nut/pod/seed/fruit			24.9	22.8	no				2017-08-10	Yes	non-Caeno
2017-Aug	C-0790	S-05647	Caenorhabditis briggsae			2017-08-09	37080	439.653			Kauai			86.1	Vegetal_litter/mix			24.9	22.3	no				2017-08-11	Yes	C. briggsae
2017-Aug	C-0791	S-05616				2017-08-09	37260	446.483			Kauai			77.1	Vegetal_litter/mix			26.3	24.4	no				2017-08-11	Yes	non-Caeno
2017-Aug	C-0791	S-05617				2017-08-09	37260	446.483			Kauai			77.1	Vegetal_litter/mix			26.3	24.4	no				2017-08-11	Yes	non-Caeno
2017-Aug	C-1028	S-05618				2017-08-09	37260	438.61			Kauai			79	Vegetal_litter/mix			26.3	23.2	no				2017-08-11	Yes	unknown nematode
2017-Aug	C-0793	S-05634				2017-08-09	37440	444.588			Kauai			77.3	Vegetal_litter/mix			26.3	24.3	no				2017-08-11	Yes	unknown nematode
2017-Aug	C-1022	S-05571				2017-08-09	37440	446.547			Kauai			76.6	Vegetal_litter/mix			27	24	no				2017-08-11	Yes	non-Caeno
2017-Aug	C-1070	S-07516				2017-08-09	38460	157.631			Kauai			67.2	Rotting_flower			28.1	23.7	yes	7		A	2017-08-10	Yes	unknown nematode
2017-Aug	C-1069	S-05207				2017-08-09	38640	155.241			Kauai			71.1	Vegetal_litter/mix			27.4	24.9	yes	7		A	2017-08-10	Yes	non-Caeno
2017-Aug	C-1069	S-05212				2017-08-09	38640	155.241			Kauai			71.1	Vegetal_litter/mix			27.4	24.9	yes	7		A	2017-08-10	Yes	unknown nematode
2017-Aug	C-1069	S-05215				2017-08-09	38640	155.241			Kauai			71.1	Vegetal_litter/mix			27.4	24.9	yes	7		A	2017-08-10	Yes	non-Caeno
2017-Aug	C-1069	S-05216				2017-08-09	38640	155.241			Kauai			71.1	Vegetal_litter/mix			27.4	24.9	yes	7		A	2017-08-10	Yes	non-Caeno
2017-Aug	C-1069	S-05240				2017-08-09	38640	155.241			Kauai			71.1	Vegetal_litter/mix			27.4	24.9	yes	7		A	2017-08-10	Yes	non-Caeno
2017-Aug	C-1067	S-05193				2017-08-09	38700	159.182			Kauai			68	Vegetal_litter/mix			28.1	25.3	yes	7		A	2017-08-10	Yes	non-Caeno
2017-Aug	C-1067	S-05194				2017-08-09	38700	159.182			Kauai			68	Vegetal_litter/mix			28.1	25.3	yes	7		A	2017-08-10	Yes	non-Caeno
2017-Aug	C-1068					2017-08-09	38760	162.366			Kauai			70.6	Fungus			28.1	24.9	yes	7		A	2017-08-10	No	no nematode
2017-Aug	C-1066	S-05217				2017-08-09	38880	160.383			Kauai			71.9	Vegetal_litter/mix			27.4	25.5	yes	7		B	2017-08-10	Yes	unknown nematode
2017-Aug	C-1066	S-05218				2017-08-09	38880	160.383			Kauai			71.9	Vegetal_litter/mix			27.4	25.5	yes	7		B	2017-08-10	Yes	non-Caeno
2017-Aug	C-1071					2017-08-09	38940	158.4			Kauai			70.6	Rotting_flower			28.1	25.6	yes	7		B	2017-08-11	Tracks	unknown nematode
2017-Aug	C-1065	S-05561				2017-08-09	39000	156.661			Kauai			67.7	Vegetal_litter/mix			28.1	25.2	yes	7		B	2017-08-11	Yes	unknown nematode
2017-Aug	C-1065	S-05563				2017-08-09	39000	156.661			Kauai			67.7	Vegetal_litter/mix			28.1	25.2	yes	7		B	2017-08-11	Yes	unknown nematode
2017-Aug	C-0696	S-05187				2017-08-09	39120	158.13			Kauai			72.7	Vegetal_litter/mix			28.8	24.5	yes	7		C	2017-08-10	Yes	non-Caeno
2017-Aug	C-0696	S-05188				2017-08-09	39120	158.13			Kauai			72.7	Vegetal_litter/mix			28.8	24.5	yes	7		C	2017-08-10	Yes	unknown nematode
2017-Aug	C-0696	S-05189				2017-08-09	39120	158.13			Kauai			72.7	Vegetal_litter/mix			28.8	24.5	yes	7		C	2017-08-10	Yes	non-Caeno
2017-Aug	C-0697	S-05612	Oscheius sp.			2017-08-09	39120	160.022			Kauai			69.6	Vegetal_litter/mix			28.1	24.6	yes	7		C	2017-08-10	Yes	non-Caeno
2017-Aug	C-0698	S-05644				2017-08-09	39180	157.819			Kauai			72	Vegetal_litter/mix			27.4	24.1	yes	7		C	2017-08-11	Yes	non-Caeno
2017-Aug	C-0698	S-05645				2017-08-09	39180	157.819			Kauai			72	Vegetal_litter/mix			27.4	24.1	yes	7		C	2017-08-11	Yes	unknown nematode
2017-Aug	C-0699	S-05624				2017-08-09	39300	154.687			Kauai			73	Vegetal_litter/mix			27.4	24.8	yes	7		D	2017-08-11	Yes	unknown nematode
2017-Aug	C-0699	S-05625				2017-08-09	39300	154.687			Kauai			73	Vegetal_litter/mix			27.4	24.8	yes	7		D	2017-08-11	Yes	unknown nematode
2017-Aug	C-0700					2017-08-09	39360	153.456			Kauai			72.6	Vegetal_litter/mix			26.7	26.4	yes	7		D	2017-08-11	Tracks	unknown nematode
2017-Aug	C-0701					2017-08-09	39420	155.373			Kauai			72.3	Vegetal_litter/mix			27.4	24	yes	7		D	2017-08-11	Tracks	unknown nematode
2017-Aug	C-0705	S-05589				2017-08-09	39480	157.171			Kauai			71.1	Rotting_flower			27.4	25.5	yes	7		E	2017-08-10	Yes	unknown nematode
2017-Aug	C-0705	S-05590				2017-08-09	39480	157.171			Kauai			71.1	Rotting_flower			27.4	25.5	yes	7		E	2017-08-10	Yes	unknown nematode
2017-Aug	C-0704	S-05237				2017-08-09	39540	157.199			Kauai			71	Vegetal_litter/mix			27.4	24.8	yes	7		E	2017-08-10	Yes	unknown nematode
2017-Aug	C-0704	S-05239				2017-08-09	39540	157.199			Kauai			71	Vegetal_litter/mix			27.4	24.8	yes	7		E	2017-08-10	Yes	unknown nematode
2017-Aug	C-0703	S-05601				2017-08-09	39600	160.589			Kauai			74.5	Vegetal_litter/mix			26.7	24.5	yes	7		E	2017-08-11	Yes	unknown nematode
2017-Aug	C-0702					2017-08-09	39660	171			Kauai			74.7	Rotting_flower			27.4	28	yes	7		F	2017-08-10	No	no nematode
2017-Aug	C-0706	S-05583				2017-08-09	39720	161.984			Kauai			69.6	Vegetal_litter/mix			28.8	25.6	yes	7		F	2017-08-10	Yes	unknown nematode
2017-Aug	C-0706	S-05611				2017-08-09	39720	161.984			Kauai			69.6	Vegetal_litter/mix			28.8	25.6	yes	7		F	2017-08-10	Yes	unknown nematode
2017-Aug	C-0720	S-05192				2017-08-09	39840	158.727			Kauai			73.2	Vegetal_litter/mix			28.8	25.3	yes	7		F	2017-08-10	Yes	unknown nematode
2017-Aug	C-0720	S-05223				2017-08-09	39840	158.727			Kauai			73.2	Vegetal_litter/mix			28.8	25.3	yes	7		F	2017-08-10	Yes	unknown nematode
2017-Aug	C-0719					2017-08-09	40320	211.976			Kauai			46.1	Rotting_flower			28.8	25.9	no				2017-08-10	No	no nematode
2017-Aug	C-0785	S-05628				2017-08-09	41040	281			Kauai			81.2	Vegetal_litter/mix			24.9	21.3	yes	8		A	2017-08-11	Yes	unknown nematode
2017-Aug	C-0297	S-05602				2017-08-09	41100	271.477			Kauai			80.1	Vegetal_litter/mix			24.9	22.5	yes	8		A	2017-08-11	Yes	non-Caeno
2017-Aug	C-0788	S-05198				2017-08-09	41160	276.651			Kauai			80.5	Vegetal_litter/mix			24.9	21.7	yes	8		A	2017-08-10	Yes	non-Caeno
2017-Aug	C-0788	S-05199				2017-08-09	41160	276.651			Kauai			80.5	Vegetal_litter/mix			24.9	21.7	yes	8		A	2017-08-10	Yes	non-Caeno
2017-Aug	C-0788	S-05210				2017-08-09	41160	276.651			Kauai			80.5	Vegetal_litter/mix			24.9	21.7	yes	8		A	2017-08-10	Yes	unknown nematode
2017-Aug	C-0298	S-05542				2017-08-09	41220	275.228			Kauai			81.4	Vegetal_litter/mix			24.9	22.4	yes	8		F	2017-08-10	Yes	unknown nematode
2017-Aug	C-0298	S-05549				2017-08-09	41220	275.228			Kauai			81.4	Vegetal_litter/mix			24.9	22.4	yes	8		F	2017-08-10	Yes	non-Caeno
2017-Aug	C-0792	S-07518				2017-08-09	41220	272.622			Kauai			81.4	Vegetal_litter/mix			24.9	22	yes	8		F	2017-08-10	Yes	unknown nematode
2017-Aug	C-0792	S-07519				2017-08-09	41220	272.622			Kauai			81.4	Vegetal_litter/mix			24.9	22	yes	8		F	2017-08-10	Yes	non-Caeno
2017-Aug	C-0792	S-07520				2017-08-09	41220	272.622			Kauai			81.4	Vegetal_litter/mix			24.9	22	yes	8		F	2017-08-10	Yes	unknown nematode
2017-Aug	C-0293	S-07461				2017-08-09	41280	276.906			Kauai			78.2	Vegetal_litter/mix			24.9	22.8	yes	8		F	2017-08-10	Yes	unknown nematode
2017-Aug	C-0293	S-07462				2017-08-09	41280	276.906			Kauai			78.2	Vegetal_litter/mix			24.9	22.8	yes	8		F	2017-08-10	Yes	unknown nematode
2017-Aug	C-0293	S-07463				2017-08-09	41280	276.906			Kauai			78.2	Vegetal_litter/mix			24.9	22.8	yes	8		F	2017-08-10	Yes	unknown nematode
2017-Aug	C-0293	S-07464				2017-08-09	41280	276.906			Kauai			78.2	Vegetal_litter/mix			24.9	22.8	yes	8		F	2017-08-10	Yes	non-Caeno
2017-Aug	C-0718					2017-08-09	41280	198.788			Kauai			68.5	Vegetal_litter/mix			28.3	24.5	no				2017-08-11	Tracks	unknown nematode
2017-Aug	C-0292	S-05227				2017-08-09	41340	275.169			Kauai			77.5	Vegetal_litter/mix			24.9	22.5	yes	8		E	2017-08-10	Yes	non-Caeno
2017-Aug	C-0292	S-05228				2017-08-09	41340	275.169			Kauai			77.5	Vegetal_litter/mix			24.9	22.5	yes	8		E	2017-08-10	Yes	non-Caeno
2017-Aug	C-0781	S-05631	Caenorhabditis briggsae			2017-08-09	41340	272.685			Kauai			77.1	Vegetal_litter/mix			24.9	21.6	yes	8		E	2017-08-11	Yes	C. briggsae
2017-Aug	C-0781	S-05632	Caenorhabditis briggsae			2017-08-09	41340	272.685			Kauai			77.1	Vegetal_litter/mix			24.9	21.6	yes	8		E	2017-08-11	Yes	C. briggsae
2017-Aug	C-0776	S-05566	Caenorhabditis briggsae			2017-08-09	41400	277.366			Kauai			78.7	Vegetal_litter/mix			24.9	22.4	yes	8		D	2017-08-10	Yes	C. briggsae
2017-Aug	C-0796	S-07507				2017-08-09	41400	271.172			Kauai			81	Vegetal_litter/mix			24.9	21.5	yes	8		E	2017-08-10	Yes	non-Caeno
2017-Aug	C-0796	S-07508				2017-08-09	41400	271.172			Kauai			81	Vegetal_litter/mix			24.9	21.5	yes	8		E	2017-08-10	Yes	non-Caeno
2017-Aug	C-0299					2017-08-09	41460	278.748			Kauai			77.7	Vegetal_litter/mix			24.9	22.6	yes	8		D	2017-08-09	No	no nematode
2017-Aug	C-0784	S-05546				2017-08-09	41460	276.83			Kauai			78.5	Vegetal_litter/mix			24.9	22.1	yes	8		D	2017-08-10	Yes	unknown nematode
2017-Aug	C-0295	S-05529				2017-08-09	41520	276.411			Kauai			74.1	Vegetal_litter/mix			25.6	22.7	yes	8		C	2017-08-10	Yes	unknown nematode
2017-Aug	C-0295	S-05536				2017-08-09	41520	276.411			Kauai			74.1	Vegetal_litter/mix			25.6	22.7	yes	8		C	2017-08-10	Yes	unknown nematode
2017-Aug	C-0783					2017-08-09	41520	280.129			Kauai			77.2	Vegetal_litter/mix			25.6	21.2	yes	8		C	2017-08-10	No	no nematode
2017-Aug	C-0294					2017-08-09	41580	276.154			Kauai			76.1	Vegetal_litter/mix			25.6	22.7	yes	8		C	2017-08-10	No	no nematode
2017-Aug	C-0782	S-05609				2017-08-09	41580	282.381			Kauai			75.6	Vegetal_litter/mix			25.6	22.1	yes	8		B	2017-08-10	Yes	non-Caeno
2017-Aug	C-0782	S-05610				2017-08-09	41580	282.381			Kauai			75.6	Vegetal_litter/mix			25.6	22.1	yes	8		B	2017-08-10	Yes	non-Caeno
2017-Aug	C-0300	S-05233				2017-08-09	41640	279.568			Kauai			78	Vegetal_litter/mix			25.2	22.9	yes	8		B	2017-08-10	Yes	non-Caeno
2017-Aug	C-0300	S-05562				2017-08-09	41640	279.568			Kauai			78	Vegetal_litter/mix			25.2	22.9	yes	8		B	2017-08-10	Yes	non-Caeno
2017-Aug	C-0787	S-05643				2017-08-09	41640	279.178			Kauai			77.8	Vegetal_litter/mix			24.9	22.1	yes	8		B	2017-08-11	Yes	non-Caeno
2017-Aug	C-0787	S-05648				2017-08-09	41640	279.178			Kauai			77.8	Vegetal_litter/mix			24.9	22.1	yes	8		B	2017-08-11	Yes	non-Caeno
2017-Aug	C-0296					2017-08-09	41700	283.425			Kauai			75.1	Vegetal_litter/mix			25.6	22.8	yes	8		A	2017-08-11	Tracks	unknown nematode
2017-Aug	C-0261	S-07497				2017-08-09	41940	280.108			Kauai			79.5	Rotting_flower			24.9	23.1	yes	9		E	2017-08-10	Yes	unknown nematode
2017-Aug	C-0261	S-07511				2017-08-09	41940	280.108			Kauai			79.5	Rotting_flower			24.9	23.1	yes	9		E	2017-08-10	Yes	unknown nematode
2017-Aug	C-0291	S-07514				2017-08-09	41940	283.219			Kauai			79.5	Vegetal_litter/mix			24.9	22.9	yes	9		E	2017-08-10	Yes	unknown nematode
2017-Aug	C-0262	S-05599				2017-08-09	42000	282.744			Kauai			77.1	Vegetal_litter/mix			24.9	22	yes	9		F	2017-08-10	Yes	unknown nematode
2017-Aug	C-0262	S-05605				2017-08-09	42000	282.744			Kauai			77.1	Vegetal_litter/mix			24.9	22	yes	9		F	2017-08-10	Yes	non-Caeno
2017-Aug	C-0262	S-05606				2017-08-09	42000	282.744			Kauai			77.1	Vegetal_litter/mix			24.9	22	yes	9		F	2017-08-10	Yes	unknown nematode
2017-Aug	C-0290	S-05560				2017-08-09	42000	280.788			Kauai			77.4	Vegetal_litter/mix			24.9	22.1	yes	9		E	2017-08-10	Yes	non-Caeno
2017-Aug	C-0290	S-05564				2017-08-09	42000	280.788			Kauai			77.4	Vegetal_litter/mix			24.9	22.1	yes	9		E	2017-08-10	Yes	non-Caeno
2017-Aug	C-0289	S-05671				2017-08-09	42060	277.73			Kauai			77.1	Vegetal_litter/mix			24.9	21.8	yes	9		F	2017-08-11	Yes	non-Caeno
2017-Aug	C-0264	S-05581	Caenorhabditis briggsae			2017-08-09	42120	281.482			Kauai			80.4	Vegetal_litter/mix			25.6	21.9	yes	9		F	2017-08-10	Yes	C. briggsae
2017-Aug	C-0288	S-07481	Caenorhabditis briggsae			2017-08-09	42120	287.696			Kauai			80.4	Vegetal_litter/mix			25.6	22.1	yes	9		A	2017-08-10	Yes	C. briggsae
2017-Aug	C-0288	S-07489				2017-08-09	42120	287.696			Kauai			80.4	Vegetal_litter/mix			25.6	22.1	yes	9		A	2017-08-10	Yes	unknown nematode
2017-Aug	C-0288	S-07496	Caenorhabditis briggsae			2017-08-09	42120	287.696			Kauai			80.4	Vegetal_litter/mix			25.6	22.1	yes	9		A	2017-08-10	Yes	C. briggsae
2017-Aug	C-0265	S-05185				2017-08-09	42180	285.091			Kauai			76.1	Vegetal_litter/mix			26.3	22.1	yes	9		A	2017-08-10	Yes	non-Caeno
2017-Aug	C-0265	S-07517				2017-08-09	42180	285.091			Kauai			76.1	Vegetal_litter/mix			26.3	22.1	yes	9		A	2017-08-10	Yes	non-Caeno
2017-Aug	C-0287	S-07493				2017-08-09	42180	287.036			Kauai			76.1	Vegetal_litter/mix			26.3	22.1	yes	9		A	2017-08-10	Yes	non-Caeno
2017-Aug	C-0287	S-07494				2017-08-09	42180	287.036			Kauai			76.1	Vegetal_litter/mix			26.3	22.1	yes	9		A	2017-08-10	Yes	unknown nematode
2017-Aug	C-0287	S-07495				2017-08-09	42180	287.036			Kauai			76.1	Vegetal_litter/mix			26.3	22.1	yes	9		A	2017-08-10	Yes	non-Caeno
2017-Aug	C-0287	S-07500				2017-08-09	42180	287.036			Kauai			76.1	Vegetal_litter/mix			26.3	22.1	yes	9		A	2017-08-10	Yes	non-Caeno
2017-Aug	C-0263	S-07506				2017-08-09	42240	281.63			Kauai			76.1	Rotting_flower			25.6	22.1	yes	9		B	2017-08-10	Yes	non-Caeno
2017-Aug	C-0263	S-07512				2017-08-09	42240	281.63			Kauai			76.1	Rotting_flower			25.6	22.1	yes	9		B	2017-08-10	Yes	non-Caeno
2017-Aug	C-0285	S-05595				2017-08-09	42240	286.706			Kauai			76.1	Vegetal_litter/mix			25.6	22.1	yes	9		B	2017-08-10	Yes	non-Caeno
2017-Aug	C-0285	S-05598				2017-08-09	42240	286.706			Kauai			76.1	Vegetal_litter/mix			25.6	22.1	yes	9		B	2017-08-10	Yes	non-Caeno
2017-Aug	C-0275	S-05603				2017-08-09	42300	281.847			Kauai			79.8	Vegetal_litter/mix			24.9	22.2	yes	9		C	2017-08-10	Yes	unknown nematode
2017-Aug	C-0275	S-05604				2017-08-09	42300	281.847			Kauai			79.8	Vegetal_litter/mix			24.9	22.2	yes	9		C	2017-08-10	Yes	non-Caeno
2017-Aug	C-0286	S-05220				2017-08-09	42300	289.316			Kauai			76.9	Vegetal_litter/mix			25.6	22.1	yes	9		B	2017-08-10	Yes	non-Caeno
2017-Aug	C-0286	S-05221				2017-08-09	42300	289.316			Kauai			76.9	Vegetal_litter/mix			25.6	22.1	yes	9		B	2017-08-10	Yes	non-Caeno
2017-Aug	C-0284	S-05195				2017-08-09	42360	283.896			Kauai			79.8	Vegetal_litter/mix			24.9	21.7	yes	9		C	2017-08-10	Yes	non-Caeno
2017-Aug	C-0284	S-05196				2017-08-09	42360	283.896			Kauai			79.8	Vegetal_litter/mix			24.9	21.7	yes	9		C	2017-08-10	Yes	non-Caeno
2017-Aug	C-0266	S-07467	Caenorhabditis briggsae			2017-08-09	42420	281.405			Kauai			79.4	Vegetal_litter/mix			24.9	22.7	yes	9		D	2017-08-10	Yes	C. briggsae
2017-Aug	C-0266	S-07472	Caenorhabditis briggsae			2017-08-09	42420	281.405			Kauai			79.4	Vegetal_litter/mix			24.9	22.7	yes	9		D	2017-08-10	Yes	C. briggsae
2017-Aug	C-0283	S-05219				2017-08-09	42420	284.374			Kauai			80.5	Vegetal_litter/mix			25.6	22	yes	9		C	2017-08-10	Yes	non-Caeno
2017-Aug	C-0283	S-05224				2017-08-09	42420	284.374			Kauai			80.5	Vegetal_litter/mix			25.6	22	yes	9		C	2017-08-10	Yes	non-Caeno
2017-Aug	C-0271	S-07475	Oscheius sp.			2017-08-09	42480	281.059			Kauai			77.5	Vegetal_litter/mix			24.9	23	yes	9		D	2017-08-10	Yes	non-Caeno
2017-Aug	C-0271	S-07476				2017-08-09	42480	281.059			Kauai			77.5	Vegetal_litter/mix			24.9	23	yes	9		D	2017-08-10	Yes	unknown nematode
2017-Aug	C-0271	S-07483	Caenorhabditis briggsae			2017-08-09	42480	281.059			Kauai			77.5	Vegetal_litter/mix			24.9	23	yes	9		D	2017-08-10	Yes	C. briggsae
2017-Aug	C-0271	S-07499	Caenorhabditis briggsae			2017-08-09	42480	281.059			Kauai			77.5	Vegetal_litter/mix			24.9	23	yes	9		D	2017-08-10	Yes	C. briggsae
2017-Aug	C-0282	S-05607				2017-08-09	42480	283.667			Kauai			79.5	Vegetal_litter/mix			24.9	22	yes	9		D	2017-08-10	Yes	non-Caeno
2017-Aug	C-0282	S-05608				2017-08-09	42480	283.667			Kauai			79.5	Vegetal_litter/mix			24.9	22	yes	9		D	2017-08-10	Yes	non-Caeno
2017-Aug	C-0281	S-05586				2017-08-09	42540	283.283			Kauai			78	Vegetal_litter/mix			24.9	21.8	yes	9		A	2017-08-10	Yes	non-Caeno
2017-Aug	C-0272	S-05663				2017-08-09	45780	211.407			Kauai			69.6	Vegetal_litter/mix			28.4	23.9	no				2017-08-11	Yes	non-Caeno
2017-Aug	C-0272	S-05664				2017-08-09	45780	211.407			Kauai			69.6	Vegetal_litter/mix			28.4	23.9	no				2017-08-11	Yes	non-Caeno
2017-Aug	C-0273	S-05504				2017-08-09	46740	70.0367			Kauai			67.2	Vegetal_litter/mix			29.1	28.2	no				2017-08-10	Yes	unknown nematode
2017-Aug	C-0273	S-05517				2017-08-09	46740	70.0367			Kauai			67.2	Vegetal_litter/mix			29.1	28.2	no				2017-08-10	Yes	unknown nematode
2017-Aug	C-0267					2017-08-09	47400	127.081			Kauai			70.2	Rotting_flower			28.4	26.9	no				2017-08-10	No	no nematode
2017-Aug	C-0268					2017-08-09	47400	137.902			Kauai			70.3	Vegetal_litter/mix			28.4	25	no				2017-08-11	Tracks	unknown nematode
2017-Aug	C-0269					2017-08-09	48540	174.643			Kauai			63.5	Vegetal_litter/mix			29.8	25.2	no				2017-08-11	Tracks	unknown nematode
2017-Aug	C-0280	S-05567				2017-08-09	48540	161.261			Kauai			67.7	Vegetal_litter/mix			27.4	24.2	no				2017-08-10	Yes	non-Caeno
2017-Aug	C-0280	S-05575	Caenorhabditis briggsae			2017-08-09	48540	161.261			Kauai			67.7	Vegetal_litter/mix			27.4	24.2	no				2017-08-10	Yes	C. briggsae
2017-Aug	C-0270	S-05544				2017-08-09	48660	178.651			Kauai			66.1	Vegetal_litter/mix			29.1	24.5	no				2017-08-10	Yes	unknown nematode
2017-Aug	C-0279					2017-08-09	48660	161.574			Kauai			71.1	Arthropod			27.6	24.3	no				2017-08-10	No	no nematode
2017-Aug	C-0278					2017-08-09	48840	163.308			Kauai			72.6	Rotting_flower			27.4	25.5	no				2017-08-10	No	no nematode
2017-Aug	C-0274					2017-08-09	48900	181.902			Kauai			67.7	Vegetal_litter/mix			29.1	24.2	no				2017-08-10	Tracks	unknown nematode
2017-Aug	C-0717					2017-08-09	49260	88.0014			Kauai			55.2	Rotting_flower			32.2	9.05556	no				2017-08-10	No	no nematode
2017-Aug	C-0841	S-05582				2017-08-09	49260	176			Kauai			74.6	Vegetal_litter/mix			27.7	24	no				2017-08-10	Yes	non-Caeno
2017-Aug	C-0841	S-05585				2017-08-09	49260	176			Kauai			74.6	Vegetal_litter/mix			27.7	24	no				2017-08-10	Yes	non-Caeno
2017-Aug	C-0841	S-05592				2017-08-09	49260	176			Kauai			74.6	Vegetal_litter/mix			27.7	24	no				2017-08-10	Yes	non-Caeno
2017-Aug	C-0780	S-05619				2017-08-09	49560	173.182			Kauai			85.2	Vegetal_litter/mix			26.7	23.8	no				2017-08-11	Yes	non-Caeno
2017-Aug	C-0276	S-05593	Oscheius sp.			2017-08-09	49740	188.889			Kauai			77.5	Vegetal_litter/mix			28.4	23.6	no				2017-08-10	Yes	non-Caeno
2017-Aug	C-0276	S-05594				2017-08-09	49740	188.889			Kauai			77.5	Vegetal_litter/mix			28.4	23.6	no				2017-08-10	Yes	unknown nematode
2017-Aug	C-0874	S-07490				2017-08-09	49740	174.871			Kauai			82.3	Rotting_flower			28.1	25.3	no				2017-08-10	Yes	non-Caeno
2017-Aug	C-0874	S-07491				2017-08-09	49740	174.871			Kauai			82.3	Rotting_flower			28.1	25.3	no				2017-08-10	Yes	non-Caeno
2017-Aug	C-0866	S-07473				2017-08-09	49920	183.905			Kauai			81.3	Vegetal_litter/mix			26.7	24.1	no				2017-08-10	Yes	non-Caeno
2017-Aug	C-1045	S-07466				2017-08-09	49920	193.989			Kauai			76.2	Rotting_flower			28.4	25	no				2017-08-10	Yes	unknown nematode
2017-Aug	C-1045	S-07498				2017-08-09	49920	193.989			Kauai			76.2	Rotting_flower			28.4	25	no				2017-08-10	Yes	non-Caeno
2017-Aug	C-0862					2017-08-09	50040	147.875			Kauai			79.6	Fungus			27.4	24.3	no				2017-08-10	No	no nematode
2017-Aug	C-0858					2017-08-09	50100	182.8			Kauai			76.9	Fungus			27.4	24.1	no				2017-08-11	Tracks	unknown nematode
2017-Aug	C-0854	S-07477				2017-08-09	50640	182.901			Kauai			74	Vegetal_litter/mix			26	23.3	no				2017-08-10	Yes	non-Caeno
2017-Aug	C-0854	S-07484				2017-08-09	50640	182.901			Kauai			74	Vegetal_litter/mix			26	23.3	no				2017-08-10	Yes	non-Caeno
2017-Aug	C-1046					2017-08-09	50880	201.369			Kauai			72.1	Vegetal_litter/mix			28.4	24.6	no				2017-08-10	No	no nematode
2017-Aug	C-0850					2017-08-09	50940	206.559			Kauai			75.7	Vegetal_litter/mix			26.7	24.3	no				2017-08-10	No	no nematode
2017-Aug	C-1049					2017-08-09	51000	209.5			Kauai			71.2	Vegetal_litter/mix			28.7	24.9	no				2017-08-11	Tracks	unknown nematode
2017-Aug	C-1048	S-05238	Oscheius sp.			2017-08-09	51240	208.331			Kauai			81.4	Vegetal_litter/mix			28.4	25.2	no				2017-08-10	Yes	non-Caeno
2017-Aug	C-0842					2017-08-09	51360	201.746			Kauai			74.7	Vegetal_litter/mix			26.7	23.9	no				2017-08-11	No	no nematode
2017-Aug	C-1050					2017-08-09	51480	214.218			Kauai			68	Other			28.4	25.2	no				2017-08-10	No	no nematode
2017-Aug	C-0846	S-05666	Caenorhabditis briggsae			2017-08-09	51540	201.254			Kauai			70.6	Rotting_flower			27.4	23.5	no				2017-08-11	Yes	C. briggsae
2017-Aug	C-0846	S-05684				2017-08-09	51540	201.254			Kauai			70.6	Rotting_flower			27.4	23.5	no				2017-08-11	Yes	unknown nematode
2017-Aug	C-0845					2017-08-09	51720	216.599			Kauai			75.1	Fungus			26.7	24.5	no				2017-08-11	Tracks	unknown nematode
2017-Aug	C-1053	S-05225				2017-08-09	51840	221.118			Kauai			75.1	Other			29.1	25.1	no				2017-08-10	Yes	non-Caeno
2017-Aug	C-1053	S-05236				2017-08-09	51840	221.118			Kauai			75.1	Other			29.1	25.1	no				2017-08-10	Yes	non-Caeno
2017-Aug	C-1051					2017-08-09	51960	223.075			Kauai			64	Rotting_nut/pod/seed/fruit			29.8	28.1	no				2017-08-10	No	no nematode
2017-Aug	C-1052					2017-08-09	52080	223.99			Kauai			76.8	Rotting_nut/pod/seed/fruit			28.4	25	no				2017-08-09	No	no nematode
2017-Aug	C-0849	S-05474				2017-08-09	52320	212.311			Kauai			73.5	Vegetal_litter/mix			26.7	24.1	no				2017-08-10	Yes	non-Caeno
2017-Aug	C-0849	S-05475				2017-08-09	52320	212.311			Kauai			73.5	Vegetal_litter/mix			26.7	24.1	no				2017-08-10	Yes	non-Caeno
2017-Aug	C-1054					2017-08-09	52560	223.75			Kauai			82.7	Rotting_nut/pod/seed/fruit			27.7	26.4	no				2017-08-10	No	no nematode
2017-Aug	C-0857	S-05226	Oscheius sp.			2017-08-09	53280	178.602			Kauai			77.4	Rotting_nut/pod/seed/fruit			26	24.6	no				2017-08-10	Yes	non-Caeno
2017-Aug	C-0857	S-05230	Oscheius sp.			2017-08-09	53280	178.602			Kauai			77.4	Rotting_nut/pod/seed/fruit			26	24.6	no				2017-08-10	Yes	non-Caeno
2017-Aug	C-0739	S-07465				2017-08-09	54660	68.4448			Kauai			67.8	Vegetal_litter/mix			28	26.9	no				2017-08-10	Yes	non-Caeno
2017-Aug	C-0452					2017-08-10	30240	33.1388			Kauai			36.2	Vegetal_litter/mix			29.5	18.8	no				2017-08-11	No	no nematode
2017-Aug	C-0707	S-05905				2017-08-10	30420	1039.11			Kauai			38.1	Vegetal_litter/mix			27.4	20.2	no				2017-08-17	Yes	non-Caeno
2017-Aug	C-0707	S-05909				2017-08-10	30420	1039.11			Kauai			38.1	Vegetal_litter/mix			27.4	20.2	no				2017-08-17	Yes	non-Caeno
2017-Aug	C-0619	S-05714				2017-08-10	30600	1040.18			Kauai			73.4	Vegetal_litter/mix			20.5	19	no				2017-08-17	Yes	non-Caeno
2017-Aug	C-0619	S-05717				2017-08-10	30600	1040.18			Kauai			73.4	Vegetal_litter/mix			20.5	19	no				2017-08-17	Yes	non-Caeno
2017-Aug	C-0619	S-05718				2017-08-10	30600	1040.18			Kauai			73.4	Vegetal_litter/mix			20.5	19	no				2017-08-17	Yes	unknown nematode
2017-Aug	C-0301	S-05654				2017-08-10	30720	21.5119			Kauai			85.6	Vegetal_litter/mix			25.6667	24.7	no				2017-08-16	Yes	unknown nematode
2017-Aug	C-0301	S-05658				2017-08-10	30720	21.5119			Kauai			85.6	Vegetal_litter/mix			25.6667	24.7	no				2017-08-16	Yes	unknown nematode
2017-Aug	C-0305					2017-08-10	30780	19.7149			Kauai			85.5	Rotting_nut/pod/seed/fruit			26.3333	24.7	no				2017-08-11	No	no nematode
2017-Aug	C-0716					2017-08-10	30780	1053.49			Kauai			54.6	Vegetal_litter/mix			25.3	18.6	no				2017-08-17	No	no nematode
2017-Aug	C-1091	S-05744				2017-08-10	30840	8.80524			Kauai			76.5	Rotting_nut/pod/seed/fruit			27.4	23.5	no				2017-08-17	Yes	unknown nematode
2017-Aug	C-1091	S-05745				2017-08-10	30840	8.80524			Kauai			76.5	Rotting_nut/pod/seed/fruit			27.4	23.5	no				2017-08-17	Yes	non-Caeno
2017-Aug	C-0309	S-05653				2017-08-10	30960	405.634			Kauai			93.7	Vegetal_litter/mix			24.2778	24.5	no				2017-08-16	Yes	unknown nematode
2017-Aug	C-0309	S-05657				2017-08-10	30960	405.634			Kauai			93.7	Vegetal_litter/mix			24.2778	24.5	no				2017-08-16	Yes	unknown nematode
2017-Aug	C-0715	S-05702				2017-08-10	30960	1065.7			Kauai			65.3	Vegetal_litter/mix			23.3	18	no				2017-08-17	Yes	non-Caeno
2017-Aug	C-0715	S-05706				2017-08-10	30960	1065.7			Kauai			65.3	Vegetal_litter/mix			23.3	18	no				2017-08-17	Yes	non-Caeno
2017-Aug	C-0715	S-05710				2017-08-10	30960	1065.7			Kauai			65.3	Vegetal_litter/mix			23.3	18	no				2017-08-17	Yes	non-Caeno
2017-Aug	C-0313					2017-08-10	31080	22.1016			Kauai			94.6	Vegetal_litter/mix			24.2778	25	no				2017-08-11	No	no nematode
2017-Aug	C-0714					2017-08-10	31140	1067.67			Kauai			56.4	Vegetal_litter/mix			25.3	19.2	no				2017-08-16	No	no nematode
2017-Aug	C-0317	S-05933				2017-08-10	31200	23.8626			Kauai			94.6	Rotting_flower			24.9444	25.6	no				2017-08-16	Yes	unknown nematode
2017-Aug	C-0317	S-05937	Caenorhabditis briggsae			2017-08-10	31200	23.8626			Kauai			94.6	Rotting_flower			24.9444	25.6	no				2017-08-16	Yes	C. briggsae
2017-Aug	C-0321					2017-08-10	31260	29.644			Kauai			92.2	Rotting_nut/pod/seed/fruit			24.9444	24.5	no				2017-08-11	No	no nematode
2017-Aug	C-0713	S-05952				2017-08-10	31320	1069.8			Kauai			57.7	Vegetal_litter/mix			25.3	17.8	no				2017-08-17	Yes	non-Caeno
2017-Aug	C-0713	S-05953				2017-08-10	31320	1069.8			Kauai			57.7	Vegetal_litter/mix			25.3	17.8	no				2017-08-17	Yes	unknown nematode
2017-Aug	C-0882					2017-08-10	31320	12.0097			Kauai			82.8	Rotting_nut/pod/seed/fruit			27.4	23.5	no				2017-08-11	No	no nematode
2017-Aug	C-0325					2017-08-10	31440	34.4129			Kauai			88.2	Vegetal_litter/mix			24.9444	24.7	no				2017-08-17	No	no nematode
2017-Aug	C-0886					2017-08-10	31440	13.3402			Kauai			80.9	Rotting_nut/pod/seed/fruit			26.7	23.1	no				2017-08-11	No	no nematode
2017-Aug	C-0329					2017-08-10	31560	34.3993			Kauai			86.1	Rotting_nut/pod/seed/fruit			25.6667	25.6	no				2017-08-11	No	no nematode
2017-Aug	C-0712	S-05689				2017-08-10	31560	1034.08			Kauai			65.6	Vegetal_litter/mix			24	19	no				2017-08-17	Yes	non-Caeno
2017-Aug	C-0712	S-05693				2017-08-10	31560	1034.08			Kauai			65.6	Vegetal_litter/mix			24	19	no				2017-08-17	Yes	non-Caeno
2017-Aug	C-0712	S-05697				2017-08-10	31560	1034.08			Kauai			65.6	Vegetal_litter/mix			24	19	no				2017-08-17	Yes	non-Caeno
2017-Aug	C-0333	S-05858				2017-08-10	31740	52.9238			Kauai			93.1	Vegetal_litter/mix			24.9444	24.2	no				2017-08-17	Yes	non-Caeno
2017-Aug	C-0333	S-05901				2017-08-10	31740	52.9238			Kauai			93.1	Vegetal_litter/mix			24.9444	24.2	no				2017-08-17	Yes	non-Caeno
2017-Aug	C-0711	S-05690				2017-08-10	31740	987.832			Kauai			69.1	Vegetal_litter/mix			22.6	18.8	no				2017-08-17	Yes	non-Caeno
2017-Aug	C-0711	S-05694				2017-08-10	31740	987.832			Kauai			69.1	Vegetal_litter/mix			22.6	18.8	no				2017-08-17	Yes	unknown nematode
2017-Aug	C-0711	S-05719				2017-08-10	31740	987.832			Kauai			69.1	Vegetal_litter/mix			22.6	18.8	no				2017-08-17	Yes	non-Caeno
2017-Aug	C-0337	S-05855				2017-08-10	31800	82.8802			Kauai			93.7	Rotting_nut/pod/seed/fruit			24.9444	25.3	no				2017-08-17	Yes	non-Caeno
2017-Aug	C-0710					2017-08-10	31800	994.303			Kauai			64.7	Vegetal_litter/mix			24.7	18.6	no				2017-08-11	No	no nematode
2017-Aug	C-0878	S-05935				2017-08-10	31800	40.053			Kauai			81.8	Vegetal_litter/mix			24.4	23.1	no				2017-08-16	Yes	non-Caeno
2017-Aug	C-0878	S-05936				2017-08-10	31800	40.053			Kauai			81.8	Vegetal_litter/mix			24.4	23.1	no				2017-08-16	Yes	non-Caeno
2017-Aug	C-0878	S-05949	Caenorhabditis briggsae			2017-08-10	31800	40.053			Kauai			81.8	Vegetal_litter/mix			24.4	23.1	no				2017-08-16	Yes	C. briggsae
2017-Aug	C-0974					2017-08-10	31920	1011.54			Kauai			71.1	Rotting_nut/pod/seed/fruit			21.9	18.9	no				2017-08-11	No	no nematode
2017-Aug	C-0341					2017-08-10	32040	49.9541			Kauai			86.8	Rotting_nut/pod/seed/fruit			25.6667	24.9	no				2017-08-11	No	no nematode
2017-Aug	C-0890	S-05902				2017-08-10	32040	45.0538			Kauai			84.1	Vegetal_litter/mix			27.4	23.8	no				2017-08-17	Yes	unknown nematode
2017-Aug	C-0890	S-05911				2017-08-10	32040	45.0538			Kauai			84.1	Vegetal_litter/mix			27.4	23.8	no				2017-08-17	Yes	unknown nematode
2017-Aug	C-0345					2017-08-10	32160	52.4082			Kauai			89.2	Rotting_nut/pod/seed/fruit			26.3333	25.3	no				2017-08-17	No	no nematode
2017-Aug	C-0349					2017-08-10	32220	61.0172			Kauai			89.7	Vegetal_litter/mix			26.2222	25	no				2017-08-11	No	no nematode
2017-Aug	C-0353					2017-08-10	32280	65.8177			Kauai			81.4	Vegetal_litter/mix			25.6667	24.5	no				2017-08-11	No	no nematode
2017-Aug	C-0973	S-05780				2017-08-10	32280	979.214			Kauai			63.8	Vegetal_litter/mix			23.3	18.8	no				2017-08-17	Yes	non-Caeno
2017-Aug	C-0973	S-05841				2017-08-10	32280	979.214			Kauai			63.8	Vegetal_litter/mix			23.3	18.8	no				2017-08-17	Yes	non-Caeno
2017-Aug	C-0357					2017-08-10	32340	68.5006			Kauai			76.5	Vegetal_litter/mix			18.5	25	no				2017-08-17	No	no nematode
2017-Aug	C-0898	S-05917				2017-08-10	32340	60.9104			Kauai			78.1	Vegetal_litter/mix			27.4	24.2	no				2017-08-17	Yes	non-Caeno
2017-Aug	C-0898	S-05925				2017-08-10	32340	60.9104			Kauai			78.1	Vegetal_litter/mix			27.4	24.2	no				2017-08-17	Yes	non-Caeno
2017-Aug	C-0997					2017-08-10	32340	984			Kauai			72.5	Rotting_nut/pod/seed/fruit			22.6	19.3	no				2017-08-17	No	no nematode
2017-Aug	C-0302	S-05854				2017-08-10	32520	84.3389			Kauai			74.9	Vegetal_litter/mix			26.7778	24.6	no				2017-08-17	Yes	non-Caeno
2017-Aug	C-0302	S-05859				2017-08-10	32520	84.3389			Kauai			74.9	Vegetal_litter/mix			26.7778	24.6	no				2017-08-17	Yes	non-Caeno
2017-Aug	C-0709	S-05921				2017-08-10	32580	982.239			Kauai			67.4	Vegetal_litter/mix			22.6	18.6	no				2017-08-17	Yes	unknown nematode
2017-Aug	C-0709	S-05928				2017-08-10	32580	982.239			Kauai			67.4	Vegetal_litter/mix			22.6	18.6	no				2017-08-17	Yes	non-Caeno
2017-Aug	C-0306					2017-08-10	32640	95.4793			Kauai			80	Rotting_nut/pod/seed/fruit			25.6667	23.9	no				2017-08-11	No	no nematode
2017-Aug	C-0894					2017-08-10	32640	85.2551			Kauai			77	Vegetal_litter/mix			26.7	24.4	no				2017-08-11	No	no nematode
2017-Aug	C-0310					2017-08-10	32700	103.231			Kauai			82.4	Rotting_wood			18.5	23.7	no				2017-08-11	No	no nematode
2017-Aug	C-1001					2017-08-10	32700	980.682			Kauai			72.5	Rotting_nut/pod/seed/fruit			21.2	20.3	no				2017-08-11	No	no nematode
2017-Aug	C-0843					2017-08-10	32820	98.2733			Kauai			82.3	Vegetal_litter/mix			26	23	no				2017-08-11	No	no nematode
2017-Aug	C-0314	S-05944	Caenorhabditis briggsae			2017-08-10	32880	108.89			Kauai			82.2	Vegetal_litter/mix			26.3333	29.2	no				2017-08-16	Yes	C. briggsae
2017-Aug	C-0314	S-05945	Oscheius sp.			2017-08-10	32880	108.89			Kauai			82.2	Vegetal_litter/mix			26.3333	29.2	no				2017-08-16	Yes	non-Caeno
2017-Aug	C-0318					2017-08-10	32880	133.586			Kauai			89	Vegetal_litter/mix			25.6667	24.2	no				2017-08-16	No	no nematode
2017-Aug	C-0322					2017-08-10	33000	146.906			Kauai			84.4	Vegetal_litter/mix			24.9444	24.2	no				2017-08-17	No	no nematode
2017-Aug	C-0853	S-05846				2017-08-10	33000	945.415			Kauai			77.9	Fungus			21.2	20.5	no				2017-08-17	Yes	non-Caeno
2017-Aug	C-0853	S-05847				2017-08-10	33000	945.415			Kauai			77.9	Fungus			21.2	20.5	no				2017-08-17	Yes	non-Caeno
2017-Aug	C-0853	S-05848				2017-08-10	33000	945.415			Kauai			77.9	Fungus			21.2	20.5	no				2017-08-17	Yes	non-Caeno
2017-Aug	C-0847	S-05950				2017-08-10	33060	136.83			Kauai			85.7	Vegetal_litter/mix			26	25.2	no				2017-08-17	Yes	non-Caeno
2017-Aug	C-0847	S-05951				2017-08-10	33060	136.83			Kauai			85.7	Vegetal_litter/mix			26	25.2	no				2017-08-17	Yes	non-Caeno
2017-Aug	C-0985					2017-08-10	33180	937.765			Kauai			75.3	Rotting_nut/pod/seed/fruit			21.2	21.2	no				2017-08-11	No	no nematode
2017-Aug	C-0326					2017-08-10	33300	148			Kauai			84.3	Rotting_flower			24.9444	24.5	no				2017-08-11	No	no nematode
2017-Aug	C-0851	S-05842				2017-08-10	33360	147.051			Kauai			79.3	Vegetal_litter/mix			25.3	23.7	no				2017-08-17	Yes	non-Caeno
2017-Aug	C-0851	S-05843				2017-08-10	33360	147.051			Kauai			79.3	Vegetal_litter/mix			25.3	23.7	no				2017-08-17	Yes	non-Caeno
2017-Aug	C-0330					2017-08-10	33420	162.455			Kauai			84.4	Vegetal_litter/mix			25.6667	24.6	no				2017-08-17	No	no nematode
2017-Aug	C-1009					2017-08-10	33420	939.727			Kauai			77.5	Rotting_nut/pod/seed/fruit			21.9	21.4	no				2017-08-11	No	no nematode
2017-Aug	C-0338					2017-08-10	33540	160.797			Kauai			80	Vegetal_litter/mix			25.6667	24.5	no				2017-08-11	No	no nematode
2017-Aug	C-0966	S-05753				2017-08-10	33600	880.335			Kauai			68.2	Vegetal_litter/mix			23.3	21.2	no				2017-08-17	Yes	non-Caeno
2017-Aug	C-0966	S-05754				2017-08-10	33600	880.335			Kauai			68.2	Vegetal_litter/mix			23.3	21.2	no				2017-08-17	Yes	non-Caeno
2017-Aug	C-0861	S-05796				2017-08-10	33780	162.033			Kauai			80.2	Vegetal_litter/mix			27.0556	23.7	no				2017-08-17	Yes	unknown nematode
2017-Aug	C-0993					2017-08-10	33780	888.961			Kauai			70.6	Rotting_nut/pod/seed/fruit			22.7	21.6	no				2017-08-11	No	no nematode
2017-Aug	C-0334					2017-08-10	33840	159.603			Kauai			82.3	Other			24.6667	26	no				2017-08-11	No	no nematode
2017-Aug	C-0916	S-05910				2017-08-10	33960	170.73			Kauai			81.4	Vegetal_litter/mix			25.6667	24.3	no				2017-08-17	Yes	non-Caeno
2017-Aug	C-0916	S-05916				2017-08-10	33960	170.73			Kauai			81.4	Vegetal_litter/mix			25.6667	24.3	no				2017-08-17	Yes	non-Caeno
2017-Aug	C-0855	S-05767				2017-08-10	34020	155.291			Kauai			79.4	Vegetal_litter/mix			26	23.3	no				2017-08-17	Yes	non-Caeno
2017-Aug	C-0855	S-05768				2017-08-10	34020	155.291			Kauai			79.4	Vegetal_litter/mix			26	23.3	no				2017-08-17	Yes	non-Caeno
2017-Aug	C-0940					2017-08-10	34080	171.624			Kauai			82.7	Vegetal_litter/mix			25.6667	24	no				2017-08-17	Tracks	unknown nematode
2017-Aug	C-0618					2017-08-10	34140	698			Kauai			59	Vegetal_litter/mix			26.7	24.4	no				2017-08-17	Tracks	unknown nematode
2017-Aug	C-0903	S-05786	Oscheius sp.			2017-08-10	34140	176.826			Kauai			83.4	Vegetal_litter/mix			24.9444	23.2	no				2017-08-17	Yes	non-Caeno
2017-Aug	C-0903	S-05934	Oscheius sp.			2017-08-10	34140	176.826			Kauai			83.4	Vegetal_litter/mix			24.9444	23.2	no				2017-08-17	Yes	non-Caeno
2017-Aug	C-0859	S-05756				2017-08-10	34260	173.288			Kauai			81.6	Vegetal_litter/mix			25.3	22.7	no				2017-08-17	Yes	unknown nematode
2017-Aug	C-0859	S-05757				2017-08-10	34260	173.288			Kauai			81.6	Vegetal_litter/mix			25.3	22.7	no				2017-08-17	Yes	non-Caeno
2017-Aug	C-0907	S-05721				2017-08-10	34260	179.19			Kauai			84.4	Vegetal_litter/mix			24.9444	23.4	no				2017-08-17	Yes	non-Caeno
2017-Aug	C-0907	S-05727				2017-08-10	34260	179.19			Kauai			84.4	Vegetal_litter/mix			24.9444	23.4	no				2017-08-17	Yes	non-Caeno
2017-Aug	C-0932	S-05708				2017-08-10	34380	182.559			Kauai			83.2	Fungus			24.9444	24	no				2017-08-17	Yes	non-Caeno
2017-Aug	C-0932	S-05712				2017-08-10	34380	182.559			Kauai			83.2	Fungus			24.9444	24	no				2017-08-17	Yes	non-Caeno
2017-Aug	C-0932	S-05716				2017-08-10	34380	182.559			Kauai			83.2	Fungus			24.9444	24	no				2017-08-17	Yes	non-Caeno
2017-Aug	C-0863					2017-08-10	34500	177.213			Kauai			79.6	Vegetal_litter/mix			25.3	21.8	no				2017-08-11	No	no nematode
2017-Aug	C-0928					2017-08-10	34560	183.952			Kauai			82.7	Rotting_nut/pod/seed/fruit			24.9444	23.7	no				2017-08-17	No	no nematode
2017-Aug	C-0924					2017-08-10	34620	188.156			Kauai			82.6	Rotting_nut/pod/seed/fruit			24.9444	24	no				2017-08-11	No	no nematode
2017-Aug	C-1092					2017-08-10	34680	178.026			Kauai			81.3	Rotting_nut/pod/seed/fruit			25.3	23.1	no				2017-08-11	No	no nematode
2017-Aug	C-0915					2017-08-10	34800	188.983			Kauai			84.2	Rotting_nut/pod/seed/fruit			24.9444	24.1	no				2017-08-11	No	no nematode
2017-Aug	C-1080					2017-08-10	34800	177.665			Kauai			80.9	Fungus			25.3	23.8	no				2017-08-11	No	no nematode
2017-Aug	C-0911	S-05904				2017-08-10	34920	196.095			Kauai			83.8	Vegetal_litter/mix			24.9444	23.5	no				2017-08-17	Yes	non-Caeno
2017-Aug	C-0911	S-05907				2017-08-10	34920	196.095			Kauai			83.8	Vegetal_litter/mix			24.9444	23.5	no				2017-08-17	Yes	non-Caeno
2017-Aug	C-0919	S-05747				2017-08-10	34980	192.388			Kauai			83.9	Other			24.2778	24.5	no				2017-08-17	Yes	unknown nematode
2017-Aug	C-0919	S-05758				2017-08-10	34980	192.388			Kauai			83.9	Other			24.2778	24.5	no				2017-08-17	Yes	non-Caeno
2017-Aug	C-0923	S-05918	Caenorhabditis tropicalis			2017-08-10	35040	195.261			Kauai			85.3	Other			24.2778	24.5	no				2017-08-17	Yes	C. tropicalis
2017-Aug	C-0923	S-05919	Caenorhabditis tropicalis			2017-08-10	35040	195.261			Kauai			85.3	Other			24.2778	24.5	no				2017-08-17	Yes	C. tropicalis
2017-Aug	C-0927					2017-08-10	35160	198.792			Kauai			85.5	Rotting_wood			24.2778	23.9	no				2017-08-11	No	no nematode
2017-Aug	C-1081					2017-08-10	35220	185.783			Kauai			80.7	Rotting_flower			26	27	no				2017-08-11	No	no nematode
2017-Aug	C-0964	S-05736	Caenorhabditis briggsae			2017-08-10	35400	201.841			Kauai			79.6	Vegetal_litter/mix			25.6667	23.3	no				2017-08-16	Yes	C. briggsae
2017-Aug	C-0964	S-05737	Caenorhabditis briggsae			2017-08-10	35400	201.841			Kauai			79.6	Vegetal_litter/mix			25.6667	23.3	no				2017-08-16	Yes	C. briggsae
2017-Aug	C-1013					2017-08-10	35400	1110.43			Kauai			56.6	Rotting_flower			25.3	26.4	no				2017-08-11	No	no nematode
2017-Aug	C-0968					2017-08-10	35520	212.588			Kauai			81.5	Fungus			24.9444	23.7	no				2017-08-11	No	no nematode
2017-Aug	C-1082					2017-08-10	35520	207.083			Kauai			80.9	Rotting_flower			25.3	23.5	no				2017-08-17	No	no nematode
2017-Aug	C-0972					2017-08-10	35580	222.609			Kauai			82.9	Rotting_nut/pod/seed/fruit			24.9444	22.2	no				2017-08-11	No	no nematode
2017-Aug	C-0976	S-05761	Oscheius sp.			2017-08-10	35700	228.818			Kauai			81.2	Vegetal_litter/mix			24.9444	22.9	no				2017-08-17	Yes	non-Caeno
2017-Aug	C-0976	S-05762				2017-08-10	35700	228.818			Kauai			81.2	Vegetal_litter/mix			24.9444	22.9	no				2017-08-17	Yes	unknown nematode
2017-Aug	C-1083	S-05799	Caenorhabditis tropicalis			2017-08-10	35700	215.959			Kauai			77.4	Vegetal_litter/mix			25.3	22.6	no				2017-08-17	Yes	C. tropicalis
2017-Aug	C-1083	S-05800	Caenorhabditis tropicalis			2017-08-10	35700	215.959			Kauai			77.4	Vegetal_litter/mix			25.3	22.6	no				2017-08-17	Yes	C. tropicalis
2017-Aug	C-0980	S-05655				2017-08-10	35820	236.498			Kauai			81.4	Other			25.6667	24.2	no				2017-08-16	Yes	non-Caeno
2017-Aug	C-0980	S-05659				2017-08-10	35820	236.498			Kauai			81.4	Other			25.6667	24.2	no				2017-08-16	Yes	non-Caeno
2017-Aug	C-1084	S-05700				2017-08-10	35820	220.946			Kauai			77.9	Rotting_nut/pod/seed/fruit			25.6	22.8	no				2017-08-16	Yes	non-Caeno
2017-Aug	C-0984					2017-08-10	35880	238.089			Kauai			80.3	Rotting_nut/pod/seed/fruit			25.6667	24.1	no				2017-08-11	No	no nematode
2017-Aug	C-0362					2017-08-10	35940	1118			Kauai			61	Rotting_flower			24	33.7	no				2017-08-11	No	no nematode
2017-Aug	C-0988					2017-08-10	36000	240.06			Kauai			80.5	Vegetal_litter/mix			26.3333	23.3	no				2017-08-17	No	no nematode
2017-Aug	C-1085					2017-08-10	36000	231.866			Kauai			80.1	Fungus			26	24.7	no				2017-08-17	No	no nematode
2017-Aug	C-0992					2017-08-10	36060	251.784			Kauai			80.9	Rotting_nut/pod/seed/fruit			25.6667	25.2	no				2017-08-17	No	no nematode
2017-Aug	C-0996	S-05730				2017-08-10	36180	261.79			Kauai			81	Rotting_nut/pod/seed/fruit			25.6667	24.6	no				2017-08-16	Yes	non-Caeno
2017-Aug	C-0996	S-05731				2017-08-10	36180	261.79			Kauai			81	Rotting_nut/pod/seed/fruit			25.6667	24.6	no				2017-08-16	Yes	non-Caeno
2017-Aug	C-1086	S-05749				2017-08-10	36180	258.109			Kauai			74.3	Vegetal_litter/mix			26.7	23.7	no				2017-08-17	Yes	non-Caeno
2017-Aug	C-1086	S-05750				2017-08-10	36180	258.109			Kauai			74.3	Vegetal_litter/mix			26.7	23.7	no				2017-08-17	Yes	non-Caeno
2017-Aug	C-1008	S-05923				2017-08-10	36300	258.213			Kauai			76.6	Fungus			25.6667	24.2	no				2017-08-17	Yes	non-Caeno
2017-Aug	C-1008	S-05924				2017-08-10	36300	258.213			Kauai			76.6	Fungus			25.6667	24.2	no				2017-08-17	Yes	non-Caeno
2017-Aug	C-1012	S-05724				2017-08-10	36420	256.54			Kauai			77.4	Vegetal_litter/mix			25.6667	24.8	no				2017-08-17	Yes	non-Caeno
2017-Aug	C-1012	S-05726				2017-08-10	36420	256.54			Kauai			77.4	Vegetal_litter/mix			25.6667	24.8	no				2017-08-17	Yes	non-Caeno
2017-Aug	C-1020	S-05711	Oscheius sp.			2017-08-10	36600	276.446			Kauai			72.9	Vegetal_litter/mix			27.0556	25	no				2017-08-17	Yes	non-Caeno
2017-Aug	C-1020	S-05715	Oscheius sp.			2017-08-10	36600	276.446			Kauai			72.9	Vegetal_litter/mix			27.0556	25	no				2017-08-17	Yes	non-Caeno
2017-Aug	C-1093					2017-08-10	36840	286.638			Kauai			76.4	Vegetal_litter/mix			26.3333	26.7	no				2017-08-17	No	no nematode
2017-Aug	C-1087	S-05740				2017-08-10	36900	289.747			Kauai			75.7	Vegetal_litter/mix			28.1	23.7	no				2017-08-17	Yes	unknown nematode
2017-Aug	C-1087	S-05748				2017-08-10	36900	289.747			Kauai			75.7	Vegetal_litter/mix			28.1	23.7	no				2017-08-17	Yes	non-Caeno
2017-Aug	C-1097					2017-08-10	37140	310.727			Kauai			78.7	Vegetal_litter/mix			26.3333	24.1	no				2017-08-17	No	no nematode
2017-Aug	C-1017					2017-08-10	37260	1076			Kauai			59.9	Vegetal_litter/mix			24	19.7	no				2017-08-11	No	no nematode
2017-Aug	C-1088					2017-08-10	37260	319.235			Kauai			67.7	Rotting_nut/pod/seed/fruit			26.7	23.5	no				2017-08-11	No	no nematode
2017-Aug	C-1101					2017-08-10	37260	310.428			Kauai			85.1	Rotting_flower			25.6667	25.5	no				2017-08-11	No	no nematode
2017-Aug	C-1105					2017-08-10	37320	315.043			Kauai			79	Rotting_nut/pod/seed/fruit			24.6667	26	no				2017-08-11	No	no nematode
2017-Aug	C-1109					2017-08-10	37380	333.933			Kauai			77.4	Vegetal_litter/mix			26.3333	24.2	no				2017-08-11	No	no nematode
2017-Aug	C-0366					2017-08-10	37560	1088			Kauai			62.3	Vegetal_litter/mix			24	19.6	no				2017-08-11	No	no nematode
2017-Aug	C-0386					2017-08-10	37620	1088			Kauai			60	Rotting_nut/pod/seed/fruit			23.3	20.5	no				2017-08-11	No	no nematode
2017-Aug	C-1090					2017-08-10	37620	321.252			Kauai			72	Vegetal_litter/mix			27.4	23	no				2017-08-11	No	no nematode
2017-Aug	C-1113					2017-08-10	37620	352.814			Kauai			82.3	Vegetal_litter/mix			25.6667	24	no				2017-08-16	No	no nematode
2017-Aug	C-0370					2017-08-10	37740	1088			Kauai			64.4	Other			23.3	19.8	no				2017-08-11	No	no nematode
2017-Aug	C-1117					2017-08-10	37800	349.519			Kauai			79.6	Vegetal_litter/mix			26.3333	23.2	no				2017-08-11	No	no nematode
2017-Aug	C-0374					2017-08-10	37860	1078			Kauai			68.6	Vegetal_litter/mix			22.6	19.2	no				2017-08-17	No	no nematode
2017-Aug	C-0382					2017-08-10	37980	1073			Kauai			67.6	Rotting_nut/pod/seed/fruit			22.6	19.6	no				2017-08-11	No	no nematode
2017-Aug	C-0390	S-05695				2017-08-10	38160	1073			Kauai			65.6	Vegetal_litter/mix			22.6	19.3	no				2017-08-17	Yes	non-Caeno
2017-Aug	C-0390	S-05699				2017-08-10	38160	1073			Kauai			65.6	Vegetal_litter/mix			22.6	19.3	no				2017-08-17	Yes	non-Caeno
2017-Aug	C-0390	S-05704				2017-08-10	38160	1073			Kauai			65.6	Vegetal_litter/mix			22.6	19.3	no				2017-08-17	Yes	non-Caeno
2017-Aug	C-0936	S-05913	Oscheius sp.			2017-08-10	38160	361.761			Kauai			85.4	Vegetal_litter/mix			26.3333	24.5	no				2017-08-17	Yes	non-Caeno
2017-Aug	C-0936	S-05930	Oscheius sp.			2017-08-10	38160	361.761			Kauai			85.4	Vegetal_litter/mix			26.3333	24.5	no				2017-08-17	Yes	non-Caeno
2017-Aug	C-0394	S-05813				2017-08-10	39480	1111.22			Kauai			62.6	Vegetal_litter/mix			21.9	19.5	no				2017-08-17	Yes	non-Caeno
2017-Aug	C-0394	S-05814				2017-08-10	39480	1111.22			Kauai			62.6	Vegetal_litter/mix			21.9	19.5	no				2017-08-17	Yes	non-Caeno
2017-Aug	C-0962					2017-08-10	39480	1132			Kauai			63.1	Vegetal_litter/mix			22.6	18.2	no				2017-08-17	No	no nematode
2017-Aug	C-0402					2017-08-10	39720	1119.67			Kauai			60.8	Vegetal_litter/mix			22.6	19.7	no				2017-08-11	No	no nematode
2017-Aug	C-0961					2017-08-10	39840	1145			Kauai			64.1	Vegetal_litter/mix			22.6	17.5	no				2017-08-17	No	no nematode
2017-Aug	C-0410					2017-08-10	39900	1136.36			Kauai			62.4	Vegetal_litter/mix			22.5	19.8	no				2017-08-11	No	no nematode
2017-Aug	C-0969					2017-08-10	40020	1145			Kauai			60.3	Vegetal_litter/mix			23.3	17.9	no				2017-08-16	No	no nematode
2017-Aug	C-0398					2017-08-10	40080	1145			Kauai			62.1	Rotting_nut/pod/seed/fruit			21.9	21.5	no				2017-08-11	No	no nematode
2017-Aug	C-0406	S-05805				2017-08-10	40440	1159.72			Kauai			62.2	Vegetal_litter/mix			24	18.7	yes	10		A	2017-08-17	Yes	non-Caeno
2017-Aug	C-0406	S-05806				2017-08-10	40440	1159.72			Kauai			62.2	Vegetal_litter/mix			24	18.7	yes	10		A	2017-08-17	Yes	non-Caeno
2017-Aug	C-0708					2017-08-10	40440	1158.03			Kauai			62.2	Vegetal_litter/mix			24	17.7	yes	10		A	2017-08-11	No	no nematode
2017-Aug	C-0965					2017-08-10	40440	1157			Kauai			62.2	Vegetal_litter/mix			24	19.5	yes	10		A	2017-08-17	No	no nematode
2017-Aug	C-0414					2017-08-10	40620	1163.35			Kauai			60.3	Vegetal_litter/mix			24	19.4	yes	10		B	2017-08-11	No	no nematode
2017-Aug	C-0977					2017-08-10	40620	1157			Kauai			60.3	Vegetal_litter/mix			24	19.5	yes	10		B	2017-08-11	No	no nematode
2017-Aug	C-1064					2017-08-10	40620	1158.03			Kauai			60.3	Vegetal_litter/mix			24	19	yes	10		B	2017-08-17	No	no nematode
2017-Aug	C-0418	S-05793	Caenorhabditis briggsae			2017-08-10	40800	1165.13			Kauai			64.3	Vegetal_litter/mix			23.3	18.3	yes	10		C	2017-08-17	Yes	C. briggsae
2017-Aug	C-0617	S-05692				2017-08-10	40800	1158.03			Kauai			64.3	Vegetal_litter/mix			23.3	18.5	yes	10		C	2017-08-16	Yes	non-Caeno
2017-Aug	C-0617	S-05942				2017-08-10	40800	1158.03			Kauai			64.3	Vegetal_litter/mix			23.3	18.5	yes	10		C	2017-08-16	Yes	non-Caeno
2017-Aug	C-0617	S-05943				2017-08-10	40800	1158.03			Kauai			64.3	Vegetal_litter/mix			23.3	18.5	yes	10		C	2017-08-16	Yes	non-Caeno
2017-Aug	C-0981					2017-08-10	40800	1157			Kauai			64.3	Vegetal_litter/mix			23.3	19.7	yes	10		C	2017-08-11	No	no nematode
2017-Aug	C-0363					2017-08-10	40920	1157.66			Kauai			63.1	Vegetal_litter/mix			23.3	19.2	yes	10		D	2017-08-11	No	no nematode
2017-Aug	C-1005					2017-08-10	40920	1157			Kauai			63.1	Vegetal_litter/mix			23.3	19.1	yes	10		D	2017-08-17	No	no nematode
2017-Aug	C-0616	S-05807				2017-08-10	41100	1158.03			Kauai			60.5	Vegetal_litter/mix			23.3	20.1	yes	10		E	2017-08-17	Yes	non-Caeno
2017-Aug	C-0616	S-05809				2017-08-10	41100	1158.03			Kauai			60.5	Vegetal_litter/mix			23.3	20.1	yes	10		E	2017-08-17	Yes	non-Caeno
2017-Aug	C-0970					2017-08-10	41100	1157			Kauai			60.5	Vegetal_litter/mix			23.3	22.5	yes	10		E	2017-08-16	No	no nematode
2017-Aug	C-0367					2017-08-10	41160	1164.8			Kauai			60.5	Vegetal_litter/mix			23.3	19.5	yes	10		E	2017-08-11	No	no nematode
2017-Aug	C-0371					2017-08-10	41280	1160.52			Kauai			63	Vegetal_litter/mix			22.6	19.1	yes	10		F	2017-08-11	No	no nematode
2017-Aug	C-0978					2017-08-10	41280	1157			Kauai			63	Vegetal_litter/mix			22.6	17.8	yes	10		F	2017-08-16	No	no nematode
2017-Aug	C-1061	S-05803				2017-08-10	41280	1158.03			Kauai			63	Vegetal_litter/mix			22.6	18.7	yes	10		F	2017-08-17	Yes	non-Caeno
2017-Aug	C-1061	S-05804				2017-08-10	41280	1158.03			Kauai			63	Vegetal_litter/mix			22.6	18.7	yes	10		F	2017-08-17	Yes	non-Caeno
2017-Aug	C-1089	S-05709	Caenorhabditis briggsae			2017-08-10	41280	193.486			Kauai			75.5	Vegetal_litter/mix			26.7	23.3	yes	11		F	2017-08-17	Yes	C. briggsae
2017-Aug	C-1089	S-05713				2017-08-10	41280	193.486			Kauai			75.5	Vegetal_litter/mix			26.7	23.3	yes	11		F	2017-08-17	Yes	unknown nematode
2017-Aug	C-1000	S-05787	Caenorhabditis briggsae			2017-08-10	41340	200.054			Kauai			76.6	Vegetal_litter/mix			27.0556	24.5	yes	11		F	2017-08-17	Yes	C. briggsae
2017-Aug	C-1000	S-05788	Caenorhabditis briggsae			2017-08-10	41340	200.054			Kauai			76.6	Vegetal_litter/mix			27.0556	24.5	yes	11		F	2017-08-17	Yes	C. briggsae
2017-Aug	C-0375					2017-08-10	41400	1157			Kauai			62.5	Vegetal_litter/mix			23.3	19.5	yes	10		A	2017-08-16	No	no nematode
2017-Aug	C-1004	S-05763	Caenorhabditis briggsae			2017-08-10	41400	200.382			Kauai			77.1	Vegetal_litter/mix			26.3333	24.5	yes	11		F	2017-08-17	Yes	C. briggsae
2017-Aug	C-1004	S-05764	Caenorhabditis briggsae			2017-08-10	41400	200.382			Kauai			77.1	Vegetal_litter/mix			26.3333	24.5	yes	11		F	2017-08-17	Yes	C. briggsae
2017-Aug	C-0982	S-05954	Caenorhabditis briggsae			2017-08-10	41460	191.826			Kauai			79	Vegetal_litter/mix			26.5	23.5	yes	11		A	2017-08-17	Yes	C. briggsae
2017-Aug	C-0982	S-05957	Caenorhabditis briggsae			2017-08-10	41460	191.826			Kauai			79	Vegetal_litter/mix			26.5	23.5	yes	11		A	2017-08-17	Yes	C. briggsae
2017-Aug	C-1016					2017-08-10	41460	198.731			Kauai			77.5	Vegetal_litter/mix			26.3889	24.3	yes	11		A	2017-08-11	No	no nematode
2017-Aug	C-1129	S-05931				2017-08-10	41520	198.592			Kauai			78.6	Vegetal_litter/mix			25.6667	24.5	yes	11		A	2017-08-16	Yes	non-Caeno
2017-Aug	C-1129	S-05932				2017-08-10	41520	198.592			Kauai			78.6	Vegetal_litter/mix			25.6667	24.5	yes	11		A	2017-08-16	Yes	non-Caeno
2017-Aug	C-0921	S-05784	Caenorhabditis briggsae			2017-08-10	41580	198.68			Kauai			78.5	Vegetal_litter/mix			25.6667	23.3	yes	11		B	2017-08-17	Yes	C. briggsae
2017-Aug	C-0921	S-05785	Caenorhabditis briggsae			2017-08-10	41580	198.68			Kauai			78.5	Vegetal_litter/mix			25.6667	23.3	yes	11		B	2017-08-17	Yes	C. briggsae
2017-Aug	C-0986	S-05759				2017-08-10	41580	191.201			Kauai			77.9	Vegetal_litter/mix			26	23.7	yes	11		B	2017-08-17	Yes	non-Caeno
2017-Aug	C-0986	S-05760				2017-08-10	41580	191.201			Kauai			77.9	Vegetal_litter/mix			26	23.7	yes	11		B	2017-08-17	Yes	unknown nematode
2017-Aug	C-1125	S-05746				2017-08-10	41580	197.92			Kauai			75.1	Vegetal_litter/mix			25.6667	23.2	yes	11		B	2017-08-17	Yes	unknown nematode
2017-Aug	C-1125	S-05755				2017-08-10	41580	197.92			Kauai			75.1	Vegetal_litter/mix			25.6667	23.2	yes	11		B	2017-08-17	Yes	non-Caeno
2017-Aug	C-1121	S-05732	Caenorhabditis briggsae			2017-08-10	41640	198.462			Kauai			76.6	Vegetal_litter/mix			25.6667	22.5	yes	11		C	2017-08-16	Yes	C. briggsae
2017-Aug	C-1121	S-05733	Caenorhabditis briggsae			2017-08-10	41640	198.462			Kauai			76.6	Vegetal_litter/mix			25.6667	22.5	yes	11		C	2017-08-16	Yes	C. briggsae
2017-Aug	C-0925	S-05734				2017-08-10	41700	200.167			Kauai			72.1	Vegetal_litter/mix			25.6667	22.8	yes	11		C	2017-08-16	Yes	unknown nematode
2017-Aug	C-0925	S-05735				2017-08-10	41700	200.167			Kauai			72.1	Vegetal_litter/mix			25.6667	22.8	yes	11		C	2017-08-16	Yes	unknown nematode
2017-Aug	C-0990	S-05920				2017-08-10	41700	192.025			Kauai			73.5	Vegetal_litter/mix			26	22.9	yes	11		C	2017-08-17	Yes	non-Caeno
2017-Aug	C-0990	S-05922				2017-08-10	41700	192.025			Kauai			73.5	Vegetal_litter/mix			26	22.9	yes	11		C	2017-08-17	Yes	non-Caeno
2017-Aug	C-0743	S-05782				2017-08-10	41760	1160.36			Kauai			64.5	Vegetal_litter/mix			22.6	19.8	no				2017-08-17	Yes	non-Caeno
2017-Aug	C-0743	S-05783				2017-08-10	41760	1160.36			Kauai			64.5	Vegetal_litter/mix			22.6	19.8	no				2017-08-17	Yes	non-Caeno
2017-Aug	C-0958	S-05741	Caenorhabditis briggsae			2017-08-10	41760	198.918			Kauai			75.6	Vegetal_litter/mix			25.6667	23.2	yes	11		D	2017-08-17	Yes	C. briggsae
2017-Aug	C-0379	S-05811				2017-08-10	41820	1155			Kauai			64.5	Vegetal_litter/mix			22.6	19.7	no				2017-08-17	Yes	non-Caeno
2017-Aug	C-0379	S-05812				2017-08-10	41820	1155			Kauai			64.5	Vegetal_litter/mix			22.6	19.7	no				2017-08-17	Yes	non-Caeno
2017-Aug	C-0954	S-05701				2017-08-10	41820	198.699			Kauai			76.1	Vegetal_litter/mix			25.6667	23	yes	11		D	2017-08-17	Yes	non-Caeno
2017-Aug	C-0954	S-05705				2017-08-10	41820	198.699			Kauai			76.1	Vegetal_litter/mix			25.6667	23	yes	11		D	2017-08-17	Yes	unknown nematode
2017-Aug	C-0994	S-05751				2017-08-10	41820	188.066			Kauai			76	Vegetal_litter/mix			26	21.7	yes	11		D	2017-08-17	Yes	unknown nematode
2017-Aug	C-0994	S-05752	Oscheius sp.			2017-08-10	41820	188.066			Kauai			76	Vegetal_litter/mix			26	21.7	yes	11		D	2017-08-17	Yes	non-Caeno
2017-Aug	C-0950	S-05801				2017-08-10	41880	199.2			Kauai			76.3	Vegetal_litter/mix			25.6667	23.2	yes	11		E	2017-08-17	Yes	non-Caeno
2017-Aug	C-0950	S-05802				2017-08-10	41880	199.2			Kauai			76.3	Vegetal_litter/mix			25.6667	23.2	yes	11		E	2017-08-17	Yes	non-Caeno
2017-Aug	C-0933	S-05729				2017-08-10	41940	200.153			Kauai			77.1	Vegetal_litter/mix			25.6667	23.6	yes	11		E	2017-08-17	Yes	unknown nematode
2017-Aug	C-1002	S-05765	Caenorhabditis briggsae			2017-08-10	41940	189.63			Kauai			76.9	Vegetal_litter/mix			26	22.8	yes	11		E	2017-08-17	Yes	C. briggsae
2017-Aug	C-1002	S-05766	Caenorhabditis briggsae			2017-08-10	41940	189.63			Kauai			76.9	Vegetal_litter/mix			26	22.8	yes	11		E	2017-08-17	Yes	C. briggsae
2017-Aug	C-0937	S-05738				2017-08-10	42000	198.869			Kauai			76.1	Vegetal_litter/mix			25.6667	22.5	yes	11		A	2017-08-16	Yes	unknown nematode
2017-Aug	C-0937	S-05739				2017-08-10	42000	198.869			Kauai			76.1	Vegetal_litter/mix			25.6667	22.5	yes	11		A	2017-08-16	Yes	non-Caeno
2017-Aug	C-0383					2017-08-10	42120	1128.68			Kauai			63.3	Rotting_nut/pod/seed/fruit			24	21.7	no				2017-08-11	No	no nematode
2017-Aug	C-0747					2017-08-10	42120	1156.56			Kauai			63.3	Arthropod			24	18.5	no				2017-08-16	No	no nematode
2017-Aug	C-0391					2017-08-10	42540	1149.33			Kauai			61.9	Fungus			23.3	21.3	no				2017-08-11	No	no nematode
2017-Aug	C-0744					2017-08-10	42600	1156.56			Kauai			63.3	Vegetal_litter/mix			23.3	20.1	no				2017-08-11	No	no nematode
2017-Aug	C-0387					2017-08-10	42900	1120.87			Kauai			60.3	Vegetal_litter/mix			24.7	21.8	no				2017-08-11	No	no nematode
2017-Aug	C-0745					2017-08-10	42900	1088.77			Kauai			60.3	Fungus			24.7	21.5	no				2017-08-11	No	no nematode
2017-Aug	C-0395					2017-08-10	43080	1088.56			Kauai			60.8	Fungus			24	22	no				2017-08-17	No	no nematode
2017-Aug	C-0738					2017-08-10	43260	1086.62			Kauai			58	Fungus			24	20.2	no				2017-08-11	No	no nematode
2017-Aug	C-0399					2017-08-10	43440	1082.24			Kauai			62	Mollusk			24.7	20.8	no				2017-08-11	No	no nematode
2017-Aug	C-0378					2017-08-10	43620	1067.69			Kauai			62.7	Rotting_nut/pod/seed/fruit			24.2	24	no				2017-08-11	No	no nematode
2017-Aug	C-0867					2017-08-10	43920	1058.16			Kauai			68	Fungus			24	25	no				2017-08-11	No	no nematode
2017-Aug	C-0746					2017-08-10	43980	1086.62			Kauai			64.7	Rotting_nut/pod/seed/fruit			24	23.9	no				2017-08-11	No	no nematode
2017-Aug	C-0871					2017-08-10	44280	1037.96			Kauai			73	Rotting_nut/pod/seed/fruit			24	21.7	no				2017-08-11	No	no nematode
2017-Aug	C-0941					2017-08-10	49500	198.21			Kauai			59.4	Rotting_flower			30.4444	25.9	no				2017-08-11	No	no nematode
2017-Aug	C-0945	S-05791				2017-08-10	49680	208.773			Kauai			60	Vegetal_litter/mix			29.7778	25.2	no				2017-08-17	Yes	non-Caeno
2017-Aug	C-0945	S-05792				2017-08-10	49680	208.773			Kauai			60	Vegetal_litter/mix			29.7778	25.2	no				2017-08-17	Yes	non-Caeno
2017-Aug	C-0998	S-05656				2017-08-10	49680	195.208			Kauai			63.5	Rotting_flower			30.2	25	no				2017-08-16	Yes	unknown nematode
2017-Aug	C-0998	S-05660				2017-08-10	49680	195.208			Kauai			63.5	Rotting_flower			30.2	25	no				2017-08-16	Yes	unknown nematode
2017-Aug	C-0949	S-05772	Caenorhabditis briggsae			2017-08-10	49740	208.717			Kauai			62.9	Rotting_flower			29.7778	25.2	no				2017-08-17	Yes	C. briggsae
2017-Aug	C-0949	S-05781	Caenorhabditis briggsae			2017-08-10	49740	208.717			Kauai			62.9	Rotting_flower			29.7778	25.2	no				2017-08-17	Yes	C. briggsae
2017-Aug	C-0953					2017-08-10	49800	208.776			Kauai			64.8	Rotting_flower			29.7778	27.5	no				2017-08-16	No	no nematode
2017-Aug	C-0957	S-05770	Caenorhabditis briggsae			2017-08-10	50040	225.46			Kauai			62.7	Vegetal_litter/mix			31.1667	27.5	no				2017-08-17	Yes	C. briggsae
2017-Aug	C-0957	S-05771				2017-08-10	50040	225.46			Kauai			62.7	Vegetal_litter/mix			31.1667	27.5	no				2017-08-17	Yes	non-Caeno
2017-Aug	C-1010	S-05914				2017-08-10	50040	220.701			Kauai			60	Vegetal_litter/mix			31.5	25.2					2017-08-17	Yes	non-Caeno
2017-Aug	C-1010	S-05915				2017-08-10	50040	220.701			Kauai			60	Vegetal_litter/mix			31.5	25.2					2017-08-17	Yes	non-Caeno
2017-Aug	C-0902					2017-08-10	50100	234.758			Kauai			55.1	Vegetal_litter/mix			31.1667	24.7	no				2017-08-11	No	no nematode
2017-Aug	C-0963					2017-08-10	50280	224.081			Kauai			66.1	Vegetal_litter/mix			28.8	23.5	no				2017-08-11	No	no nematode
2017-Aug	C-0906	S-05903				2017-08-10	50400	242.923			Kauai			61.5	Vegetal_litter/mix			30.4444	25.7	no				2017-08-17	Yes	non-Caeno
2017-Aug	C-0906	S-05906				2017-08-10	50400	242.923			Kauai			61.5	Vegetal_litter/mix			30.4444	25.7	no				2017-08-17	Yes	unknown nematode
2017-Aug	C-0910	S-05908				2017-08-10	50460	243.222			Kauai			61.4	Rotting_nut/pod/seed/fruit			29.7778	29.2	no				2017-08-17	Yes	non-Caeno
2017-Aug	C-0910	S-05912				2017-08-10	50460	243.222			Kauai			61.4	Rotting_nut/pod/seed/fruit			29.7778	29.2	no				2017-08-17	Yes	non-Caeno
2017-Aug	C-0914	S-05742				2017-08-10	50580	248.128			Kauai			66.1	Vegetal_litter/mix			29.7778	27.9	no				2017-08-17	Yes	unknown nematode
2017-Aug	C-0914	S-05743				2017-08-10	50580	248.128			Kauai			66.1	Vegetal_litter/mix			29.7778	27.9	no				2017-08-17	Yes	unknown nematode
2017-Aug	C-1014					2017-08-10	50640	234.328			Kauai			60.3	Vegetal_litter/mix			31.3	24.5	no				2017-08-17	No	no nematode
2017-Aug	C-0918					2017-08-10	50880	239.15			Kauai			63.6	Vegetal_litter/mix			29.1111	24.7	no				2017-08-11	No	no nematode
2017-Aug	C-0922	S-05789				2017-08-10	51000	234.785			Kauai			63.6	Vegetal_litter/mix			29.1111	24.9	no				2017-08-17	Yes	non-Caeno
2017-Aug	C-0922	S-05790				2017-08-10	51000	234.785			Kauai			63.6	Vegetal_litter/mix			29.1111	24.9	no				2017-08-17	Yes	non-Caeno
2017-Aug	C-0926	S-05956				2017-08-10	51120	228.769			Kauai			63.9	Vegetal_litter/mix			29.1111	24.6	no				2017-08-16	Yes	non-Caeno
2017-Aug	C-0926	S-05960				2017-08-10	51120	228.769			Kauai			63.9	Vegetal_litter/mix			29.1111	24.6	no				2017-08-16	Yes	non-Caeno
2017-Aug	C-0930	S-05797				2017-08-10	51240	225.845			Kauai			68.2	Vegetal_litter/mix			29.7778	27.5	no				2017-08-17	Yes	non-Caeno
2017-Aug	C-0930	S-05798				2017-08-10	51240	225.845			Kauai			68.2	Vegetal_litter/mix			29.7778	27.5	no				2017-08-17	Yes	non-Caeno
2017-Aug	C-0934					2017-08-10	51360	223.462			Kauai			67.5	Vegetal_litter/mix			29.7778	25.6	no				2017-08-17	No	no nematode
2017-Aug	C-1018	S-05927	Caenorhabditis briggsae			2017-08-10	51360	195.6			Kauai			70	Vegetal_litter/mix			28.8	24.6	no				2017-08-16	Yes	C. briggsae
2017-Aug	C-1018	S-05939				2017-08-10	51360	195.6			Kauai			70	Vegetal_litter/mix			28.8	24.6	no				2017-08-16	Yes	unknown nematode
2017-Aug	C-0938					2017-08-10	51420	222.368			Kauai			62.4	Rotting_nut/pod/seed/fruit			29.7778		no				2017-08-11	No	no nematode
2017-Aug	C-0942	S-05940				2017-08-10	51480	217.598			Kauai			65.7	Vegetal_litter/mix			30.4444	27	no				2017-08-16	Yes	non-Caeno
2017-Aug	C-0942	S-05941				2017-08-10	51480	217.598			Kauai			65.7	Vegetal_litter/mix			30.4444	27	no				2017-08-16	Yes	unknown nematode
2017-Aug	C-0967					2017-08-10	51540	193.379			Kauai			69.6	Arthropod			28.6	25.6	no				2017-08-11	No	no nematode
2017-Aug	C-0946	S-05773				2017-08-10	51600	212.099			Kauai			75.7	Vegetal_litter/mix			27.7222	25.7	no				2017-08-17	Yes	unknown nematode
2017-Aug	C-0929	S-05958	Caenorhabditis briggsae			2017-08-10	51780	208.382			Kauai			68.7	Vegetal_litter/mix			28.3889	24.1	no				2017-08-16	Yes	C. briggsae
2017-Aug	C-0929	S-05959	Caenorhabditis briggsae			2017-08-10	51780	208.382			Kauai			68.7	Vegetal_litter/mix			28.3889	24.1	no				2017-08-16	Yes	C. briggsae
2017-Aug	C-0935	S-05703	Caenorhabditis briggsae			2017-08-10	51840	209.971			Kauai			68.2	Vegetal_litter/mix			28.3889	24.1	no				2017-08-17	Yes	C. briggsae
2017-Aug	C-0935	S-05707	Caenorhabditis briggsae			2017-08-10	51840	209.971			Kauai			68.2	Vegetal_litter/mix			28.3889	24.1	no				2017-08-17	Yes	C. briggsae
2017-Aug	C-0935	S-05720	Caenorhabditis briggsae			2017-08-10	51840	209.971			Kauai			68.2	Vegetal_litter/mix			28.3889	24.1	no				2017-08-17	Yes	C. briggsae
2017-Aug	C-1019	S-05946				2017-08-10	52260	179.213			Kauai			69.8	Vegetal_litter/mix			28.8	24.5	no				2017-08-16	Yes	non-Caeno
2017-Aug	C-1019	S-05947	Caenorhabditis briggsae			2017-08-10	52260	179.213			Kauai			69.8	Vegetal_litter/mix			28.8	24.5	no				2017-08-16	Yes	C. briggsae
2017-Aug	C-1019	S-05948	Caenorhabditis briggsae			2017-08-10	52260	179.213			Kauai			69.8	Vegetal_litter/mix			28.8	24.5	no				2017-08-16	Yes	C. briggsae
2017-Aug	C-0879	S-05691				2017-08-10	54720	76.5421			Kauai			60.4	Other			30.2	27.3	no				2017-08-16	Yes	non-Caeno
2017-Aug	C-0879	S-05696				2017-08-10	54720	76.5421			Kauai			60.4	Other			30.2	27.3	no				2017-08-16	Yes	unknown nematode
2017-Aug	C-0875	S-05808				2017-08-10	54900	68			Kauai			59.6	Rotting_flower			30.8	29.7	no				2017-08-17	Yes	non-Caeno
2017-Aug	C-0875	S-05810				2017-08-10	54900	68			Kauai			59.6	Rotting_flower			30.8	29.7	no				2017-08-17	Yes	non-Caeno
2017-Aug	C-0883	S-05698				2017-08-10	55020	72.9676			Kauai			63.1	Rotting_flower			29.5	29.2	no				2017-08-17	Yes	unknown nematode
2017-Aug	C-0887					2017-08-10	55080	66.5475			Kauai			60.8	Rotting_flower			30.8		no				2017-08-11	No	no nematode
2017-Aug	C-0891	S-05769				2017-08-10	55500	3.3273			Kauai			60.8	Rotting_flower			29.5	30.6	no				2017-08-17	Yes	non-Caeno
2017-Aug	C-0891	S-05779				2017-08-10	55500	3.3273			Kauai			60.8	Rotting_flower			29.5	30.6	no				2017-08-17	Yes	unknown nematode
2017-Aug	C-0895					2017-08-10	56220	5.36917			Kauai			57.1	Rotting_flower			31.5	34.1					2017-08-11	No	no nematode
2017-Aug	C-0989	S-05794	Caenorhabditis tropicalis			2017-08-10	56280	94			Kauai			58.4	Rotting_nut/pod/seed/fruit			31.5	31.8	no				2017-08-17	Yes	C. tropicalis
2017-Aug	C-0989	S-05795	Caenorhabditis tropicalis			2017-08-10	56280	94			Kauai			58.4	Rotting_nut/pod/seed/fruit			31.5	31.8	no				2017-08-17	Yes	C. tropicalis
2017-Aug	C-0749					2017-08-10	59160	14.8729			Kauai			63	Compost			29.5	28.7	no				2017-08-11	No	no nematode
2017-Aug	C-0975					2017-08-10	73020	14.8716			Kauai			66.7	Compost			28.8	25.9	no				2017-08-11	No	no nematode
2017-Aug	C-2641	X-024				2017-08-11	48660	864.299			Kauai			63.8	Vegetal_litter/mix			24.7	22.2	no				2017-08-19	Yes	non-Caeno
2017-Aug	C-2641	X-026				2017-08-11	48660	864.299			Kauai			63.8	Vegetal_litter/mix			24.7	22.2	no				2017-08-19	Yes	non-Caeno
2017-Aug	C-2641	X-027				2017-08-11	48660	864.299			Kauai			63.8	Vegetal_litter/mix			24.7	22.2	no				2017-08-19	Yes	non-Caeno
2017-Aug	C-2641	X-034				2017-08-11	48660	864.299			Kauai			63.8	Vegetal_litter/mix			24.7	22.2	no				2017-08-19	Yes	unknown nematode
2017-Aug	C-2642	X-031				2017-08-11	48780	864.292			Kauai			64.3	Vegetal_litter/mix			26.6	22	no				2017-08-19	Yes	non-Caeno
2017-Aug	C-2642	X-032				2017-08-11	48780	864.292			Kauai			64.3	Vegetal_litter/mix			26.6	22	no				2017-08-19	Yes	non-Caeno
2017-Aug	C-2643					2017-08-11	48840	900.632			Kauai			64.8	Rotting_nut/pod/seed/fruit			26	23	no				2017-08-19	No	no nematode
2017-Aug	C-0971	S-05864				2017-08-11	49200	977.845			Kauai			68.8	Vegetal_litter/mix			23.3	21.4	no				2017-08-18	Yes	unknown nematode
2017-Aug	C-0971	S-05865				2017-08-11	49200	977.845			Kauai			68.8	Vegetal_litter/mix			23.3	21.4	no				2017-08-18	Yes	unknown nematode
2017-Aug	C-2644	X-020				2017-08-11	49200	901.095			Kauai			57.9	Vegetal_litter/mix			26.7	23.5	no				2017-08-19	Yes	unknown nematode
2017-Aug	C-2644	X-035				2017-08-11	49200	901.095			Kauai			57.9	Vegetal_litter/mix			26.7	23.5	no				2017-08-19	Yes	non-Caeno
2017-Aug	C-2644	X-036				2017-08-11	49200	901.095			Kauai			57.9	Vegetal_litter/mix			26.7	23.5	no				2017-08-19	Yes	non-Caeno
2017-Aug	C-0983	S-05898				2017-08-11	49620	1053.82			Kauai			69.6	Vegetal_litter/mix			23.3	20.5	no				2017-08-19	Yes	non-Caeno
2017-Aug	C-0983	S-05899				2017-08-11	49620	1053.82			Kauai			69.6	Vegetal_litter/mix			23.3	20.5	no				2017-08-19	Yes	unknown nematode
2017-Aug	C-2645	S-05866				2017-08-11	49620	984.834			Kauai			77.8	Vegetal_litter/mix			21.2	21.3	no				2017-08-18	Yes	unknown nematode
2017-Aug	C-2645	S-05867				2017-08-11	49620	984.834			Kauai			77.8	Vegetal_litter/mix			21.2	21.3	no				2017-08-18	Yes	unknown nematode
2017-Aug	C-0999					2017-08-11	49860	1108.99			Kauai			76	Vegetal_litter/mix			21.9	21.9	no				2017-08-19	No	no nematode
2017-Aug	C-2647	X-006				2017-08-11	49860	1070.91			Kauai			77	Vegetal_litter/mix			21.9	21.7	no				2017-08-19	Yes	non-Caeno
2017-Aug	C-2647	X-007				2017-08-11	49860	1070.91			Kauai			77	Vegetal_litter/mix			21.9	21.7	no				2017-08-19	Yes	non-Caeno
2017-Aug	C-2646					2017-08-11	50100	1110.67			Kauai			76.4	Vegetal_litter/mix			21.9	22.4	no				2017-08-19	No	no nematode
2017-Aug	C-2648	S-05885				2017-08-11	50220	1130.77			Kauai			79.6	Vegetal_litter/mix			21.9	19	no				2017-08-19	Yes	non-Caeno
2017-Aug	C-2648	X-010				2017-08-11	50220	1130.77			Kauai			79.6	Vegetal_litter/mix			21.9	19	no				2017-08-19	Yes	non-Caeno
2017-Aug	C-0979					2017-08-11	50280	1122.43			Kauai			71.6	Vegetal_litter/mix			24	21.3	no				2017-08-19	No	no nematode
2017-Aug	C-2649					2017-08-11	50460	1127.87			Kauai			73.7	Vegetal_litter/mix			22.6	19.1	yes	12		A	2017-08-19	No	no nematode
2017-Aug	C-0987					2017-08-11	50520	1119.35			Kauai			79.4	Vegetal_litter/mix			21.2	18.3	yes	12		A	2017-08-19	No	no nematode
2017-Aug	C-2650					2017-08-11	50520	1127.91			Kauai			79.3	Vegetal_litter/mix			21.2	18.4	yes	12		A	2017-08-19	Tracks	unknown nematode
2017-Aug	C-2651					2017-08-11	50580	1127.94			Kauai			81.7	Vegetal_litter/mix			21.2	18.2	yes	12		A	2017-08-18	Tracks	unknown nematode
2017-Aug	C-0995	S-05876				2017-08-11	50640	1116.24			Kauai			79.4	Vegetal_litter/mix			21.2	18.5	yes	12		B	2017-08-18	Yes	unknown nematode
2017-Aug	C-2652	X-005				2017-08-11	50640	1127.64			Kauai			81.5	Vegetal_litter/mix			20.5	17.6	yes	12		B	2017-08-19	Yes	unknown nematode
2017-Aug	C-2653					2017-08-11	50640	1126.85			Kauai			81.8	Vegetal_litter/mix			20.5	17.2	yes	12		B	2017-08-19	No	no nematode
2017-Aug	C-1015					2017-08-11	50700	1113.66			Kauai			78.9	Vegetal_litter/mix			21.2	19.4	yes	12		C	2017-08-19	No	no nematode
2017-Aug	C-2654					2017-08-11	50700	1126.47			Kauai			80.9	Vegetal_litter/mix			20.1	17.2	yes	12		C	2017-08-19	No	no nematode
2017-Aug	C-1003					2017-08-11	50760	1114.93			Kauai			79.1	Vegetal_litter/mix			21.2	18.4	yes	12		D	2017-08-19	No	no nematode
2017-Aug	C-2655					2017-08-11	50760	1127.71			Kauai			80.9	Vegetal_litter/mix			20.53	17.9	yes	12		C	2017-08-19	No	no nematode
2017-Aug	C-2656					2017-08-11	50760	1127.71			Kauai			82.3	Vegetal_litter/mix			21.2	17.6	yes	12		D	2017-08-19	No	no nematode
2017-Aug	C-1007					2017-08-11	50820	1114.95			Kauai			77.4	Vegetal_litter/mix			21.1	18.1	yes	12		D	2017-08-18	No	no nematode
2017-Aug	C-2657					2017-08-11	50820	1127.71			Kauai			78	Vegetal_litter/mix			21.2	17	yes	12		E	2017-08-19	No	no nematode
2017-Aug	C-1011	S-05929				2017-08-11	50880	1115.13			Kauai			82.3	Vegetal_litter/mix			20.1	18.8	yes	12		E	2017-08-19	Yes	unknown nematode
2017-Aug	C-2658	S-05880				2017-08-11	50880	1127.71			Kauai			78.4	Vegetal_litter/mix			21.2	17.1	yes	12		E	2017-08-18	Yes	unknown nematode
2017-Aug	C-0991	X-011				2017-08-11	50940	1117.14			Kauai			83.3	Vegetal_litter/mix			20.5	18.8	yes	12		F	2017-08-19	Yes	non-Caeno
2017-Aug	C-0991	X-012				2017-08-11	50940	1117.14			Kauai			83.3	Vegetal_litter/mix			20.5	18.8	yes	12		F	2017-08-19	Yes	non-Caeno
2017-Aug	C-2659	X-015				2017-08-11	50940	1127.71			Kauai			78.9	Vegetal_litter/mix			21.2	17.1	yes	12		F	2017-08-19	Yes	unknown nematode
2017-Aug	C-2660	X-033				2017-08-11	51000	1127.71			Kauai			80.4	Vegetal_litter/mix			20.5	17.1	yes	12		F	2017-08-19	Yes	unknown nematode
2017-Aug	C-2661					2017-08-11	51060	1110.29			Kauai			82	Vegetal_litter/mix			20.5	19.2	no				2017-08-19	No	no nematode
2017-Aug	C-2662	X-001				2017-08-11	51120	1108.45			Kauai			82.3	Vegetal_litter/mix			20.5	18.5	no				2017-08-19	Yes	non-Caeno
2017-Aug	C-2662	X-002				2017-08-11	51120	1108.45			Kauai			82.3	Vegetal_litter/mix			20.5	18.5	no				2017-08-19	Yes	non-Caeno
2017-Aug	C-2663	S-05853				2017-08-11	51300	1118.03			Kauai			63.3	Vegetal_litter/mix			25.3	22.9	no				2017-08-18	Yes	non-Caeno
2017-Aug	C-2663	S-05856				2017-08-11	51300	1118.03			Kauai			63.3	Vegetal_litter/mix			25.3	22.9	no				2017-08-18	Yes	unknown nematode
2017-Aug	C-2664					2017-08-11	51600	1129.54			Kauai			63.2	Vegetal_litter/mix			25.3	19.2	no				2017-08-18	No	no nematode
2017-Aug	C-2665					2017-08-11	51660	1133.66			Kauai			76	Rotting_wood			21.9	18.4	no				2017-08-19	No	no nematode
2017-Aug	C-2701					2017-08-11	51660	1121.13			Kauai			79.2	Vegetal_litter/mix			20.4	18.8	no				2017-08-19	No	no nematode
2017-Aug	C-2705					2017-08-11	51780	1123.14			Kauai			78.9	Vegetal_litter/mix			20.5	18.8	no				2017-08-18	No	no nematode
2017-Aug	C-2709					2017-08-11	51840	1128.33			Kauai			82.3	Vegetal_litter/mix			20.5	18.6	no				2017-08-19	No	no nematode
2017-Aug	C-2742	X-038				2017-08-11	51840	1155.79			Kauai			86.2	Vegetal_litter/mix			19.9	18.8	no				2017-08-19	Yes	non-Caeno
2017-Aug	C-2742	X-039				2017-08-11	51840	1155.79			Kauai			86.2	Vegetal_litter/mix			19.9	18.8	no				2017-08-19	Yes	non-Caeno
2017-Aug	C-2717					2017-08-11	51960	1139.92			Kauai			83.3	Fungus			19.9	18.6	no				2017-08-19	No	no nematode
2017-Aug	C-2746					2017-08-11	52020	1158.55			Kauai			87.7	Vegetal_litter/mix			19.2	17.7	no				2017-08-19	No	no nematode
2017-Aug	C-2721					2017-08-11	52080	1138.78			Kauai			87.5	Vegetal_litter/mix			19.9	18.3	no				2017-08-19	No	no nematode
2017-Aug	C-2666					2017-08-11	52140	1166.58			Kauai			86.3	Vegetal_litter/mix			19.2	18.9	no				2017-08-19	No	no nematode
2017-Aug	C-2710					2017-08-11	52140	1148.22			Kauai			86.2	Vegetal_litter/mix			19.2	18.2	no				2017-08-19	No	no nematode
2017-Aug	C-2750					2017-08-11	52260	1171.22			Kauai			85.2	Vegetal_litter/mix			19.2	18.1	no				2017-08-19	No	no nematode
2017-Aug	C-2702					2017-08-11	52320	1156.34			Kauai			85.7	Fungus			19.9	19.3	no				2017-08-18	Tracks	unknown nematode
2017-Aug	C-2706	S-05897				2017-08-11	52320	1158.82			Kauai			85.7	Vegetal_litter/mix			19.9	19.2	no				2017-08-19	Yes	unknown nematode
2017-Aug	C-2725					2017-08-11	52440	1151.26			Kauai			83.8	Vegetal_litter/mix			20.5	19.4	no				2017-08-19	No	no nematode
2017-Aug	C-2754					2017-08-11	52440	1167.08			Kauai			82.5	Vegetal_litter/mix			21.2	19	no				2017-08-19	No	no nematode
2017-Aug	C-2729	X-016				2017-08-11	52500	1151.51			Kauai			84	Vegetal_litter/mix			20.5	19.7	no				2017-08-19	Yes	non-Caeno
2017-Aug	C-2729	X-017				2017-08-11	52500	1151.51			Kauai			84	Vegetal_litter/mix			20.5	19.7	no				2017-08-19	Yes	non-Caeno
2017-Aug	C-2729	X-018				2017-08-11	52500	1151.51			Kauai			84	Vegetal_litter/mix			20.5	19.7	no				2017-08-19	Yes	non-Caeno
2017-Aug	C-2729	X-019				2017-08-11	52500	1151.51			Kauai			84	Vegetal_litter/mix			20.5	19.7	no				2017-08-19	Yes	non-Caeno
2017-Aug	C-2758	S-05863				2017-08-11	52500	1148.47			Kauai			76.1	Vegetal_litter/mix			23.3	19.6	no				2017-08-19	Yes	unknown nematode
2017-Aug	C-2758	X-003				2017-08-11	52500	1148.47			Kauai			76.1	Vegetal_litter/mix			23.3	19.6	no				2017-08-19	Yes	unknown nematode
2017-Aug	C-2758	X-029				2017-08-11	52500	1148.47			Kauai			76.1	Vegetal_litter/mix			23.3	19.6	no				2017-08-19	Yes	non-Caeno
2017-Aug	C-2741					2017-08-11	52680	1136.31			Kauai			82.3	Vegetal_litter/mix			21.9	21	no				2017-08-19	No	no nematode
2017-Aug	C-2703	X-013				2017-08-11	52800	1134.18			Kauai			71.1	Vegetal_litter/mix			24	18.9	no				2017-08-19	Yes	unknown nematode
2017-Aug	C-2703	X-014				2017-08-11	52800	1134.18			Kauai			71.1	Vegetal_litter/mix			24	18.9	no				2017-08-19	Yes	non-Caeno
2017-Aug	C-2745	S-05873				2017-08-11	52800	1142			Kauai			84.1	Fungus			20.5	19	no				2017-08-18	Yes	non-Caeno
2017-Aug	C-2745	S-05875				2017-08-11	52800	1142			Kauai			84.1	Fungus			20.5	19	no				2017-08-18	Yes	non-Caeno
2017-Aug	C-2707					2017-08-11	52920	1133.25			Kauai			72.5	Vegetal_litter/mix			24	18.7	no				2017-08-19	No	no nematode
2017-Aug	C-2733					2017-08-11	52920	1115.81			Kauai			78.1	Vegetal_litter/mix			21.4	18.6	no				2017-08-19	No	no nematode
2017-Aug	C-2749					2017-08-11	54120	1081.32			Kauai			71.9	Fungus			21.9	19.5	no				2017-08-19	No	no nematode
2017-Aug	C-2723	S-05889				2017-08-11	54180	1100.18			Kauai			60.2	Vegetal_litter/mix			26.7	19.4	no				2017-08-19	Yes	non-Caeno
2017-Aug	C-2723	S-05890	Choriorhabditis sp.			2017-08-11	54180	1100.18			Kauai			60.2	Vegetal_litter/mix			26.7	19.4	no				2017-08-19	Yes	non-Caeno
2017-Aug	C-2723	S-05896				2017-08-11	54180	1100.18			Kauai			60.2	Vegetal_litter/mix			26.7	19.4	no				2017-08-19	Yes	non-Caeno
2017-Aug	C-2737	X-022				2017-08-11	54180	1089.13			Kauai			75.2	Vegetal_litter/mix			21.9	21.8	no				2017-08-19	Yes	non-Caeno
2017-Aug	C-2737	X-023				2017-08-11	54180	1089.13			Kauai			75.2	Vegetal_litter/mix			21.9	21.8	no				2017-08-19	Yes	non-Caeno
2017-Aug	C-2737	X-025				2017-08-11	54180	1089.13			Kauai			75.2	Vegetal_litter/mix			21.9	21.8	no				2017-08-19	Yes	unknown nematode
2017-Aug	C-1199					2017-08-11	54300	1112.39			Kauai			74.2	Vegetal_litter/mix			23.3	26	no				2017-08-19	No	no nematode
2017-Aug	C-2718					2017-08-11	54300	1100.79			Kauai			79.4	Fungus			21.2	23.6	no				2017-08-19	Tracks	unknown nematode
2017-Aug	C-2719	S-05869				2017-08-11	54360	1112.4			Kauai			74.4	Vegetal_litter/mix			24.7	20.8	no				2017-08-18	Yes	non-Caeno
2017-Aug	C-2719	S-05870				2017-08-11	54360	1112.4			Kauai			74.4	Vegetal_litter/mix			24.7	20.8	no				2017-08-18	Yes	non-Caeno
2017-Aug	C-2722					2017-08-11	54420	1105.07			Kauai			75.7	Fungus			24	20.5	no				2017-08-19	Tracks	unknown nematode
2017-Aug	C-2715					2017-08-11	54480	1116.26			Kauai			78.4	Fungus			22.6	21.4	no				2017-08-19	No	no nematode
2017-Aug	C-2738	S-05861				2017-08-11	54480	1104.38			Kauai			74.8	Vegetal_litter/mix			21.9	20.7	no				2017-08-18	Yes	non-Caeno
2017-Aug	C-2738	S-05862				2017-08-11	54480	1104.38			Kauai			74.8	Vegetal_litter/mix			21.9	20.7	no				2017-08-18	Yes	non-Caeno
2017-Aug	C-2711					2017-08-11	54540	1124.19			Kauai			74.2	Rotting_nut/pod/seed/fruit			23.3	21.5	no				2017-08-18	No	no nematode
2017-Aug	C-2726					2017-08-11	54600	1114.7			Kauai			79.2	Vegetal_litter/mix			22.6	21.6	no				2017-08-18	No	no nematode
2017-Aug	C-2727	S-05776				2017-08-11	54660	1125.9			Kauai			73.5	Vegetal_litter/mix			23.3	20.5	no				2017-08-18	Yes	non-Caeno
2017-Aug	C-2753	S-05895				2017-08-11	54900	1128.6			Kauai			75.1	Vegetal_litter/mix			21.2	19.4	no				2017-08-19	Yes	non-Caeno
2017-Aug	C-1195	S-05878				2017-08-11	54960	1166.58			Kauai			75.3	Vegetal_litter/mix			21.9	19.8	no				2017-08-18	Yes	unknown nematode
2017-Aug	C-1198					2017-08-11	55020	1145.09			Kauai			77.8	Vegetal_litter/mix			21.2	19.2	no				2017-08-19	No	no nematode
2017-Aug	C-1194					2017-08-11	55080	1157.96			Kauai			86.7	Vegetal_litter/mix			20.5	20.9	no				2017-08-18	No	no nematode
2017-Aug	C-1160	S-05849				2017-08-11	55200	1161.01			Kauai			82.9	Vegetal_litter/mix			21.2	20.9	no				2017-08-18	Yes	non-Caeno
2017-Aug	C-1160	S-05860				2017-08-11	55200	1161.01			Kauai			82.9	Vegetal_litter/mix			21.2	20.9	no				2017-08-18	Yes	non-Caeno
2017-Aug	C-2757	S-05881				2017-08-11	55200	1150.65			Kauai			79.5	Vegetal_litter/mix			21.9	18.6	no				2017-08-19	Yes	non-Caeno
2017-Aug	C-1163					2017-08-11	55320	1161.67			Kauai			91.1	Rotting_nut/pod/seed/fruit			22.6	18.9	no				2017-08-19	No	no nematode
2017-Aug	C-2730					2017-08-11	55320	1148.13			Kauai			89.8	Vegetal_litter/mix			20.5	20.4	no				2017-08-19	No	no nematode
2017-Aug	C-2734					2017-08-11	55440	1153.1			Kauai			89.1	Fungus			21.2	21.4	no				2017-08-19	Tracks	unknown nematode
2017-Aug	C-1167	S-05868				2017-08-11	55560	1163.58			Kauai			85.3	Fungus			22.6	20.2	no				2017-08-18	Yes	unknown nematode
2017-Aug	C-1167	S-05871				2017-08-11	55560	1163.58			Kauai			85.3	Fungus			22.6	20.2	no				2017-08-18	Yes	unknown nematode
2017-Aug	C-1306					2017-08-11	55560	1154.58			Kauai			82.3	Fungus			21.9	20.7	no				2017-08-18	No	no nematode
2017-Aug	C-1171	X-008				2017-08-11	55620	1163.37			Kauai			82	Fungus			21.9	19.2	no				2017-08-19	Yes	non-Caeno
2017-Aug	C-1171	X-009				2017-08-11	55620	1163.37			Kauai			82	Fungus			21.9	19.2	no				2017-08-19	Yes	non-Caeno
2017-Aug	C-1302					2017-08-11	55620	1154.81			Kauai			80	Fungus			21.2	23	no				2017-08-19	No	no nematode
2017-Aug	C-1305	S-05879				2017-08-11	55680	1152.95			Kauai			83.1	Fungus			21.2	20.7	no				2017-08-18	Yes	unknown nematode
2017-Aug	C-1175	S-05886	Caenorhabditis elegans	ECA701	ECA701	2017-08-11	55740	1163.9	Kauai1		Kauai			79.9	Rotting_flower			21.9	19.2	no				2017-08-19	Yes	C. elegans
2017-Aug	C-1175	S-05894	Caenorhabditis elegans	ECA701	ECA702	2017-08-11	55740	1163.9	Kauai1		Kauai			79.9	Rotting_flower			21.9	19.2	no				2017-08-19	Yes	C. elegans
2017-Aug	C-1304	X-021				2017-08-11	55800	1157.06			Kauai			84.1	Fungus			20.5	20.7	no				2017-08-19	Yes	non-Caeno
2017-Aug	C-1303					2017-08-11	55860	1151.41			Kauai			84.5	Fungus			19.9	18.3	no				2017-08-19	Tracks	unknown nematode
2017-Aug	C-1179	S-05850				2017-08-11	55920	1164.39			Kauai			79.4	Vegetal_litter/mix			21.9	18.1	no				2017-08-18	Yes	non-Caeno
2017-Aug	C-1179	S-05851				2017-08-11	55920	1164.39			Kauai			79.4	Vegetal_litter/mix			21.9	18.1	no				2017-08-18	Yes	non-Caeno
2017-Aug	C-1179	S-05852				2017-08-11	55920	1164.39			Kauai			79.4	Vegetal_litter/mix			21.9	18.1	no				2017-08-18	Yes	non-Caeno
2017-Aug	C-1182	S-05887				2017-08-11	55980	1165.68			Kauai			79.8	Vegetal_litter/mix			21.9	18.4	no				2017-08-19	Yes	unknown nematode
2017-Aug	C-1182	S-05888				2017-08-11	55980	1165.68			Kauai			79.8	Vegetal_litter/mix			21.9	18.4	no				2017-08-19	Yes	non-Caeno
2017-Aug	C-1301					2017-08-11	56040	1156.93			Kauai			85.7	Vegetal_litter/mix			19.9	18.9	no				2017-08-18	No	no nematode
2017-Aug	C-1183					2017-08-11	56100	1165.04			Kauai			81	Other			21.9	18.6	no				2017-08-19	No	no nematode
2017-Aug	C-1300	S-05891				2017-08-11	56100	1155.29			Kauai			87.2	Vegetal_litter/mix			19.9	17.7	no				2017-08-19	Yes	non-Caeno
2017-Aug	C-1300	S-05892				2017-08-11	56100	1155.29			Kauai			87.2	Vegetal_litter/mix			19.9	17.7	no				2017-08-19	Yes	non-Caeno
2017-Aug	C-1186	S-05778				2017-08-11	56160	1162.49			Kauai			80.4	Vegetal_litter/mix			21.9	17.9	no				2017-08-18	Yes	unknown nematode
2017-Aug	C-1299					2017-08-11	56220	1154.58			Kauai			86	Rotting_wood			19.9	17.6	no				2017-08-19	No	no nematode
2017-Aug	C-1187					2017-08-11	56280	1161.13			Kauai			79.9	Vegetal_litter/mix			21.9	18.7	no				2017-08-19	Tracks	unknown nematode
2017-Aug	C-1298	S-05884				2017-08-11	56400	1153.49			Kauai			88.2	Vegetal_litter/mix			19.9	18.4	no				2017-08-19	Yes	non-Caeno
2017-Aug	C-1298	S-05893				2017-08-11	56400	1153.49			Kauai			88.2	Vegetal_litter/mix			19.9	18.4	no				2017-08-19	Yes	non-Caeno
2017-Aug	C-1190	S-05872				2017-08-11	56520	1160.83			Kauai			80.9	Rotting_wood			21.2	19.4	no				2017-08-18	Yes	unknown nematode
2017-Aug	C-1190	S-05877				2017-08-11	56520	1160.83			Kauai			80.9	Rotting_wood			21.2	19.4	no				2017-08-18	Yes	non-Caeno
2017-Aug	C-1147	S-05882				2017-08-11	57000	1104			Kauai			82.1	Vegetal_litter/mix			21.2	18.7	no				2017-08-19	Yes	non-Caeno
2017-Aug	C-1147	S-05883				2017-08-11	57000	1104			Kauai			82.1	Vegetal_litter/mix			21.2	18.7	no				2017-08-19	Yes	non-Caeno
2017-Aug	C-2714	X-028				2017-08-11	57180	1092.87			Kauai			80.2	Vegetal_litter/mix			20.5	20.2	no				2017-08-19	Yes	non-Caeno
2017-Aug	C-1287					2017-08-11	57720	1128.71			Kauai			86.3	Vegetal_litter/mix			20.5	18.9	no				2017-08-19	No	no nematode
2017-Aug	C-1288	X-004				2017-08-11	57780	1124.98			Kauai			88.2	Vegetal_litter/mix			19.4	18.8	no				2017-08-19	Yes	unknown nematode
2017-Aug	C-1151	X-037				2017-08-11	57900	1125.5			Kauai			82.3	Vegetal_litter/mix			21.2	18.5	no				2017-08-19	Yes	non-Caeno
2017-Aug	C-1289	S-05900				2017-08-11	57900	1114.8			Kauai			86.2	Vegetal_litter/mix			19.2	18.5	no				2017-08-19	Yes	non-Caeno
2017-Aug	C-1144	X-030				2017-08-11	58200	1142.63			Kauai			83.3	Vegetal_litter/mix			21.2	19.6	no				2017-08-19	Yes	non-Caeno
2017-Aug	C-1148					2017-08-11	58260	1123.99			Kauai			78.2	Other			21.1	21	no				2017-08-19	No	no nematode
2017-Aug	C-1296					2017-08-11	58500	1115.64			Kauai			81.8	Vegetal_litter/mix			20.5	17.8	no				2017-08-19	No	no nematode
2017-Aug	C-1191	S-05777				2017-08-11	58920	1123.66			Kauai			63.9	Vegetal_litter/mix			24	25	no				2017-08-18	Yes	non-Caeno
2017-Aug	C-1191	S-05857				2017-08-11	58920	1123.66			Kauai			63.9	Vegetal_litter/mix			24	25	no				2017-08-18	Yes	non-Caeno
2017-Aug	C-1297					2017-08-11	59100	1110.34			Kauai			63.3	Rotting_wood			24	20	no				2017-08-19	No	no nematode
2017-Aug	C-1156	S-05774	Panagrolaimus sp.			2017-08-11	59160	1097.77			Kauai			64.7	Vegetal_litter/mix			22.6	24.2	no				2017-08-18	Yes	non-Caeno
2017-Aug	C-1156	S-05775				2017-08-11	59160	1097.77			Kauai			64.7	Vegetal_litter/mix			22.6	24.2	no				2017-08-18	Yes	unknown nematode
2017-Aug	C-1291					2017-08-11	59340	1070.61			Kauai			66.6	Vegetal_litter/mix			22.6	22.1	no				2017-08-19	Tracks	unknown nematode
2017-Aug	C-1286					2017-08-11	59520	1074.47			Kauai			61.3	Vegetal_litter/mix			24	21.2	no				2017-08-19	No	no nematode
2017-Aug	C-0754					2017-08-12	30660	488.348			Molokai			73.1	Vegetal_litter/mix			24.9444	21.7	yes	18		A	2017-08-15	No	no nematode
2017-Aug	C-0626	S-05642				2017-08-12	30960	531.683			Molokai			73.2	Vegetal_litter/mix			23.3	21.7	yes	18		A	2017-08-15	Yes	unknown nematode
2017-Aug	C-0768					2017-08-12	30960	489			Molokai			73.6	Vegetal_litter/mix			23.3	21.7	yes	18		A	2017-08-15	Tracks	unknown nematode
2017-Aug	C-0772	S-06469				2017-08-12	30960	530.606			Molokai			79.6	Vegetal_litter/mix			23.3	21.6	yes	18		A	2017-08-15	Yes	non-Caeno
2017-Aug	C-0772	S-06473				2017-08-12	30960	530.606			Molokai			79.6	Vegetal_litter/mix			23.3	21.6	yes	18		A	2017-08-15	Yes	non-Caeno
2017-Aug	C-0759	S-06499				2017-08-12	31140	489			Molokai			85.9	Vegetal_litter/mix			22.2	20.4	yes	18		B	2017-08-15	Yes	non-Caeno
2017-Aug	C-0759	S-06500				2017-08-12	31140	489			Molokai			85.9	Vegetal_litter/mix			22.2	20.4	yes	18		B	2017-08-15	Yes	non-Caeno
2017-Aug	C-0778	S-05649				2017-08-12	31140	536.749			Molokai			85.9	Vegetal_litter/mix			22.2	20.7	yes	18		B	2017-08-15	Yes	unknown nematode
2017-Aug	C-0778	S-06463				2017-08-12	31140	536.749			Molokai			85.9	Vegetal_litter/mix			22.2	20.7	yes	18		B	2017-08-15	Yes	unknown nematode
2017-Aug	C-0645	S-06482				2017-08-12	31200	536.57			Molokai			85.9	Vegetal_litter/mix			22.2	21.4	yes	18		B	2017-08-15	Yes	non-Caeno
2017-Aug	C-0645	S-06483				2017-08-12	31200	536.57			Molokai			85.9	Vegetal_litter/mix			22.2	21.4	yes	18		B	2017-08-15	Yes	non-Caeno
2017-Aug	C-0647	S-06450				2017-08-12	31260	522.644			Molokai			87.3	Vegetal_litter/mix			22.2	22	yes	18		C	2017-08-15	Yes	unknown nematode
2017-Aug	C-0760	S-06474				2017-08-12	31260	489			Molokai			87.3	Vegetal_litter/mix			22.2	21.1	yes	18		C	2017-08-15	Yes	unknown nematode
2017-Aug	C-0762	S-05646				2017-08-12	31260	502.164			Molokai			87.3	Vegetal_litter/mix			22.2	20.9	yes	18		C	2017-08-15	Yes	non-Caeno
2017-Aug	C-0762	S-05652				2017-08-12	31260	502.164			Molokai			87.3	Vegetal_litter/mix			22.2	20.9	yes	18		C	2017-08-15	Yes	non-Caeno
2017-Aug	C-0757					2017-08-12	31380	498			Molokai			86.3	Vegetal_litter/mix			22.2	22	yes	18		D	2017-08-15	Tracks	unknown nematode
2017-Aug	C-0766					2017-08-12	31380	502.072			Molokai			86.3	Arthropod			22.2	21.9	yes	18		D	2017-08-15	No	no nematode
2017-Aug	C-0627	S-06495				2017-08-12	31440	488.785			Molokai			86.3	Vegetal_litter/mix			22.2	23.1	yes	18		D	2017-08-15	Yes	non-Caeno
2017-Aug	C-0648	S-06445				2017-08-12	31620	557.504			Molokai			86.3	Vegetal_litter/mix			21.5	21.2	yes	18		E	2017-08-15	Yes	unknown nematode
2017-Aug	C-0764	S-06478				2017-08-12	31620	498			Molokai			86.3	Vegetal_litter/mix			21.5	21.5	yes	18		E	2017-08-15	Yes	non-Caeno
2017-Aug	C-0770	S-06481				2017-08-12	31620	490.852			Molokai			86.3	Vegetal_litter/mix			21.5	21.7	yes	18		E	2017-08-15	Yes	unknown nematode
2017-Aug	C-0770	S-06488				2017-08-12	31620	490.852			Molokai			86.3	Vegetal_litter/mix			21.5	21.7	yes	18		E	2017-08-15	Yes	non-Caeno
2017-Aug	C-0624	S-06460				2017-08-12	31740	507.634			Molokai			89.7	Vegetal_litter/mix			21.5	21.3	yes	18		F	2017-08-15	Yes	non-Caeno
2017-Aug	C-0624	S-06461				2017-08-12	31740	507.634			Molokai			89.7	Vegetal_litter/mix			21.5	21.3	yes	18		F	2017-08-15	Yes	non-Caeno
2017-Aug	C-0755					2017-08-12	31740	498			Molokai			89.7	Vegetal_litter/mix			21.5	20.9	yes	18		F	2017-08-15	Tracks	unknown nematode
2017-Aug	C-0777					2017-08-12	31740	508.081			Molokai			89.7	Vegetal_litter/mix			21.5	21	yes	18		F	2017-08-15	No	no nematode
2017-Aug	C-0758	S-06484				2017-08-12	32040	492.228			Molokai			79.1	Vegetal_litter/mix			24.3	21.5					2017-08-15	Yes	non-Caeno
2017-Aug	C-0758	S-06485				2017-08-12	32040	492.228			Molokai			79.1	Vegetal_litter/mix			24.3	21.5					2017-08-15	Yes	non-Caeno
2017-Aug	C-0774	S-06475				2017-08-12	32220	508.188			Molokai			82.4	Rotting_nut/pod/seed/fruit			22.9	23	no				2017-08-15	Yes	unknown nematode
2017-Aug	C-0761					2017-08-12	32400	489			Molokai			84.8	Fungus			22.2	22.1	no				2017-08-15	No	no nematode
2017-Aug	C-0765	S-06489				2017-08-12	32460	489			Molokai			87.3	Fungus			21.5	22	no				2017-08-15	Yes	unknown nematode
2017-Aug	C-0765	S-06490				2017-08-12	32460	489			Molokai			87.3	Fungus			21.5	22	no				2017-08-15	Yes	unknown nematode
2017-Aug	C-0623					2017-08-12	32640	511.619			Molokai			89.3	Fungus			22.2	22.3	no				2017-08-15	No	no nematode
2017-Aug	C-0769	S-06452				2017-08-12	32640	510			Molokai			88.3	Vegetal_litter/mix			22.2	22.6	no				2017-08-15	Yes	unknown nematode
2017-Aug	C-0763					2017-08-12	32820	510			Molokai			90.1	Fungus			22.9	22.5	no				2017-08-15	No	no nematode
2017-Aug	C-0773					2017-08-12	33240	509.183			Molokai	Phallic Rock		86.7	Fungus			22.6	22.5	no				2017-08-15	Tracks	unknown nematode
2017-Aug	C-0625					2017-08-12	33360	504			Molokai	Phallic Rock		91.1	Vegetal_litter/mix			21.9	22	no				2017-08-15	No	no nematode
2017-Aug	C-0643					2017-08-12	33360	502.253			Molokai	Phallic Rock		92.6	Vegetal_litter/mix			21.9	22.7	no				2017-08-15	No	no nematode
2017-Aug	C-0767					2017-08-12	33480	520			Molokai	Phallic Rock		92.6	Rotting_nut/pod/seed/fruit			21.9	22.4	no				2017-08-15	No	no nematode
2017-Aug	C-0634					2017-08-12	34140	498.528			Molokai	Phallic Rock		87.2	Vegetal_litter/mix			22.6	22.8	yes	19		A	2017-08-15	Tracks	unknown nematode
2017-Aug	C-0632	S-06486				2017-08-12	34320	497.732			Molokai	Phallic Rock		89.6	Rotting_nut/pod/seed/fruit			22.6	21.9	yes	19		A	2017-08-15	Yes	non-Caeno
2017-Aug	C-0632	S-06487	Oscheius sp.			2017-08-12	34320	497.732			Molokai	Phallic Rock		89.6	Rotting_nut/pod/seed/fruit			22.6	21.9	yes	19		A	2017-08-15	Yes	non-Caeno
2017-Aug	C-0642					2017-08-12	34320	503.364			Molokai			89.6	Vegetal_litter/mix			22.6	22.1	yes	19		A	2017-08-15	No	no nematode
2017-Aug	C-0756	S-06441				2017-08-12	34320	491			Molokai	Phallic Rock		89.6	Vegetal_litter/mix			22.6	21.8	yes	19		A	2017-08-15	Yes	non-Caeno
2017-Aug	C-0756	S-06442				2017-08-12	34320	491			Molokai	Phallic Rock		89.6	Vegetal_litter/mix			22.6	21.8	yes	19		A	2017-08-15	Yes	non-Caeno
2017-Aug	C-0628					2017-08-12	34500	502.033			Molokai	Phallic Rock		92.6	Fungus			21.9	21.7	yes	19		B	2017-08-15	No	no nematode
2017-Aug	C-0644					2017-08-12	34500	508.996			Molokai			92.6	Vegetal_litter/mix			21.9	21.4	yes	19		B	2017-08-15	Tracks	unknown nematode
2017-Aug	C-0779	S-06449				2017-08-12	34500	491			Molokai	Phallic Rock		92.6	Vegetal_litter/mix			21.9	21.7	yes	19		B	2017-08-15	Yes	non-Caeno
2017-Aug	C-0636	S-06457				2017-08-12	34620	499.021			Molokai	Phallic Rock		89.4	Vegetal_litter/mix			22.6	21.3	yes	19		C	2017-08-15	Yes	unknown nematode
2017-Aug	C-0771	S-06451				2017-08-12	34620	491			Molokai	Phallic Rock		89.4	Vegetal_litter/mix			22.6	21.1	yes	19		C	2017-08-15	Yes	non-Caeno
2017-Aug	C-0629					2017-08-12	34680	495.076			Molokai	Phallic Rock		89.4	Vegetal_litter/mix			22.6	20.9	yes	19		C	2017-08-15	Tracks	unknown nematode
2017-Aug	C-0633					2017-08-12	34800	496.563			Molokai	Phallic Rock		89.2	Vegetal_litter/mix			22.6	21.3	yes	19		D	2017-08-15	No	no nematode
2017-Aug	C-0775	S-06464				2017-08-12	34800	491			Molokai	Phallic Rock		89.2	Rotting_nut/pod/seed/fruit			22.6	21.2	yes	19		D	2017-08-15	Yes	non-Caeno
2017-Aug	C-0638					2017-08-12	34860	499.163			Molokai	Phallic Rock		89.2	Vegetal_litter/mix			22.6	21.4	yes	19		D	2017-08-15	Tracks	unknown nematode
2017-Aug	C-0630					2017-08-12	34980	491			Molokai	Phallic Rock		82.8	Vegetal_litter/mix			24	21.1	yes	19		E	2017-08-15	Tracks	unknown nematode
2017-Aug	C-0635					2017-08-12	34980	496.274			Molokai	Phallic Rock		82.8	Vegetal_litter/mix			24	21.2	yes	19		E	2017-08-15	Tracks	unknown nematode
2017-Aug	C-0639	S-06511				2017-08-12	34980	501.523			Molokai	Phallic Rock		80.6	Vegetal_litter/mix			24	21.6	yes	19		E	2017-08-15	Yes	non-Caeno
2017-Aug	C-0631					2017-08-12	35100	496.206			Molokai	Phallic Rock		84.8	Vegetal_litter/mix			23.3	21.3	yes	19		F	2017-08-15	No	no nematode
2017-Aug	C-0640	S-06512				2017-08-12	35100	491			Molokai	Phallic Rock		84.8	Vegetal_litter/mix			23.3	21.3	yes	19		F	2017-08-15	Yes	non-Caeno
2017-Aug	C-0641					2017-08-12	35160	497.833			Molokai	Phallic Rock		84.8	Vegetal_litter/mix			23.3	21.6	yes	19		F	2017-08-15	Tracks	unknown nematode
2017-Aug	C-0637	S-06470				2017-08-12	35400	493.803			Molokai	Phallic Rock		80.5	Rotting_flower			23.4	21.9	no				2017-08-15	Yes	non-Caeno
2017-Aug	C-0637	S-06479				2017-08-12	35400	493.803			Molokai	Phallic Rock		80.5	Rotting_flower			23.4	21.9	no				2017-08-15	Yes	non-Caeno
2017-Aug	C-0637	S-06480				2017-08-12	35400	493.803			Molokai	Phallic Rock		80.5	Rotting_flower			23.4	21.9	no				2017-08-15	Yes	non-Caeno
2017-Aug	C-0893					2017-08-12	37080	257			Molokai			64.6	Rotting_nut/pod/seed/fruit			28.8	25.4	no				2017-08-15	No	no nematode
2017-Aug	C-0885					2017-08-12	37200	258			Molokai			66.7	Rotting_nut/pod/seed/fruit			28.1	26.1	no				2017-08-15	No	no nematode
2017-Aug	C-1330					2017-08-12	42000	266.242			Molokai	Molokai Forest Reserve Road		75.6	Vegetal_litter/mix			23.3	19	no				2017-08-15	Tracks	unknown nematode
2017-Aug	C-0877	S-06456				2017-08-12	42180	809.897			Molokai	Molokai Forest Reserve Road		77.9	Vegetal_litter/mix			21.9	19	no				2017-08-15	Yes	unknown nematode
2017-Aug	C-0897	S-06448				2017-08-12	42480	801.797			Molokai	Molokai Forest Reserve Road		76	Rotting_nut/pod/seed/fruit			22.6	19.4	no				2017-08-15	Yes	unknown nematode
2017-Aug	C-1334					2017-08-12	42480	832.732			Molokai	Molokai Forest Reserve Road		75.1	Vegetal_litter/mix			22.6	19.6	no				2017-08-15	Tracks	unknown nematode
2017-Aug	C-1354					2017-08-12	42780	766.488			Molokai	Molokai Forest Reserve Road		74	Vegetal_litter/mix			21.9	20.9	no				2017-08-15	No	no nematode
2017-Aug	C-1057					2017-08-12	42840	400			Molokai			74.5	Arthropod			22.5	23.1	no				2017-08-15	No	no nematode
2017-Aug	C-1060					2017-08-12	43680	813.797			Molokai	Molokai Forest Reserve Road		76.5	Vegetal_litter/mix			24	22.4	no				2017-08-15	No	no nematode
2017-Aug	C-1059	S-06468	Panagrolaimus sp.			2017-08-12	43800	400			Molokai			75.5	Vegetal_litter/mix			24	23.4	no				2017-08-15	Yes	non-Caeno
2017-Aug	C-1350					2017-08-12	43860	749.024			Molokai	Molokai Forest Reserve Road		75.5	Vegetal_litter/mix			24	22.9	no				2017-08-15	Tracks	unknown nematode
2017-Aug	C-1062					2017-08-12	43920	766			Molokai	Molokai Forest Reserve Road		77.9	Rotting_nut/pod/seed/fruit			23.3	19.7	no				2017-08-15	Tracks	unknown nematode
2017-Aug	C-1366					2017-08-12	44040	752.01			Molokai	Molokai Forest Reserve Road		66.2	Vegetal_litter/mix			26	22.3	yes	20		A	2017-08-15	No	no nematode
2017-Aug	C-0562	S-06510				2017-08-12	44220	766			Molokai	Molokai Forest Reserve Road		65.7	Vegetal_litter/mix			27.4	23.7	yes	20		A	2017-08-15	Yes	non-Caeno
2017-Aug	C-0563					2017-08-12	44520	756.577			Molokai	Molokai Forest Reserve Road		66.2	Vegetal_litter/mix			26	21.5	yes	20		A	2017-08-15	Tracks	unknown nematode
2017-Aug	C-1342	S-06476				2017-08-12	44520	766			Molokai	Molokai Forest Reserve Road		66.2	Vegetal_litter/mix			26	21.4	yes	20		A	2017-08-15	Yes	non-Caeno
2017-Aug	C-1342	S-06477				2017-08-12	44520	766			Molokai	Molokai Forest Reserve Road		66.2	Vegetal_litter/mix			26	21.4	yes	20		A	2017-08-15	Yes	non-Caeno
2017-Aug	C-0889	S-06514				2017-08-12	44640	759.738			Molokai	Molokai Forest Reserve Road		68.6	Vegetal_litter/mix			26	21.8	yes	20		B	2017-08-15	Yes	unknown nematode
2017-Aug	C-1338					2017-08-12	44640	766			Molokai	Molokai Forest Reserve Road		68.6	Vegetal_litter/mix			26	21.9	yes	20		B	2017-08-15	Tracks	unknown nematode
2017-Aug	C-1370					2017-08-12	44640	753.712			Molokai	Molokai Forest Reserve Road		68.6	Vegetal_litter/mix			26	22	yes	20		B	2017-08-15	No	no nematode
2017-Aug	C-0620	S-06462				2017-08-12	44760	752.239			Molokai	Molokai Forest Reserve Road		73.5	Vegetal_litter/mix			25.3	21.8	yes	20		C	2017-08-15	Yes	unknown nematode
2017-Aug	C-1346					2017-08-12	44760	766			Molokai	Molokai Forest Reserve Road		73.5	Vegetal_litter/mix			25.3	22.5	yes	20		C	2017-08-15	Tracks	unknown nematode
2017-Aug	C-1374					2017-08-12	44760	748.106			Molokai	Molokai Forest Reserve Road		73.5	Vegetal_litter/mix			25.3	22.3	yes	20		C	2017-08-15	No	no nematode
2017-Aug	C-0646					2017-08-12	44880	753.103			Molokai	Molokai Forest Reserve Road		72	Vegetal_litter/mix			25.3	20.8	yes	20		D	2017-08-15	Tracks	unknown nematode
2017-Aug	C-1358					2017-08-12	44880	766			Molokai	Molokai Forest Reserve Road		72	Vegetal_litter/mix			25.3	23.5	yes	20		D	2017-08-15	Tracks	unknown nematode
2017-Aug	C-1378	S-06453				2017-08-12	44880	764.632			Molokai	Molokai Forest Reserve Road		72	Vegetal_litter/mix			25.3	22.2	yes	20		D	2017-08-15	Yes	non-Caeno
2017-Aug	C-1378	S-06454				2017-08-12	44880	764.632			Molokai	Molokai Forest Reserve Road		72	Vegetal_litter/mix			25.3	22.2	yes	20		D	2017-08-15	Yes	non-Caeno
2017-Aug	C-1378	S-06455				2017-08-12	44880	764.632			Molokai	Molokai Forest Reserve Road		72	Vegetal_litter/mix			25.3	22.2	yes	20		D	2017-08-15	Yes	non-Caeno
2017-Aug	C-0622	S-06446				2017-08-12	45000	756.778			Molokai	Molokai Forest Reserve Road		67.2	Rotting_nut/pod/seed/fruit			25.3	21.3	yes	20		E	2017-08-15	Yes	non-Caeno
2017-Aug	C-1323					2017-08-12	45000	755.284			Molokai	Molokai Forest Reserve Road		67.2	Vegetal_litter/mix			25.3	21.6	yes	20		E	2017-08-15	Tracks	unknown nematode
2017-Aug	C-1362	S-06458				2017-08-12	45000	766			Molokai	Molokai Forest Reserve Road		67.2	Vegetal_litter/mix			25.3	22	yes	20		E	2017-08-15	Yes	unknown nematode
2017-Aug	C-1362	S-06459				2017-08-12	45000	766			Molokai	Molokai Forest Reserve Road		67.2	Vegetal_litter/mix			25.3	22	yes	20		E	2017-08-15	Yes	non-Caeno
2017-Aug	C-0735					2017-08-12	45120	766			Molokai	Molokai Forest Reserve Road		71.6	Vegetal_litter/mix			24.7	21.3	yes	20		F	2017-08-15	Tracks	unknown nematode
2017-Aug	C-1058					2017-08-12	45120	754.621			Molokai	Molokai Forest Reserve Road		71.6	Vegetal_litter/mix			24.7	21.3	yes	20		F	2017-08-15	No	no nematode
2017-Aug	C-1327	S-06496				2017-08-12	45120	743.43			Molokai	Molokai Forest Reserve Road		71.6	Vegetal_litter/mix			24.7	21.5	yes	20		F	2017-08-15	Yes	unknown nematode
2017-Aug	C-1327	S-06497				2017-08-12	45120	743.43			Molokai	Molokai Forest Reserve Road		71.6	Vegetal_litter/mix			24.7	21.5	yes	20		F	2017-08-15	Yes	unknown nematode
2017-Aug	C-0734					2017-08-12	45660	706.926			Molokai	Molokai Forest Reserve Road		63	Vegetal_litter/mix			22.6	21.3	no				2017-08-15	Tracks	unknown nematode
2017-Aug	C-1331	S-06504				2017-08-12	45840	758.305			Molokai	Molokai Forest Reserve Road		74.9	Vegetal_litter/mix			22.6	20.7	no				2017-08-15	Yes	unknown nematode
2017-Aug	C-0736	S-06447	Caenorhabditis elegans	ECA738	ECA734	2017-08-12	46080	669	Molokai1		Molokai	Molokai Forest Reserve Road		70.6	Rotting_flower			24.7	22.4	no				2017-08-15	Yes	C. elegans
2017-Aug	C-0736	S-06465	Caenorhabditis elegans	ECA738	ECA735	2017-08-12	46080	669	Molokai1		Molokai	Molokai Forest Reserve Road		70.6	Rotting_flower			24.7	22.4	no				2017-08-15	Yes	C. elegans
2017-Aug	C-0736	S-06466				2017-08-12	46080	669	Molokai1		Molokai	Molokai Forest Reserve Road		70.6	Rotting_flower			24.7	22.4	no				2017-08-15	Yes	unknown nematode
2017-Aug	C-0736	S-06467	Caenorhabditis elegans	ECA738	ECA736	2017-08-12	46080	669	Molokai1		Molokai	Molokai Forest Reserve Road		70.6	Rotting_flower			24.7	22.4	no				2017-08-15	Yes	C. elegans
2017-Aug	C-0736	S-06471	Caenorhabditis elegans	ECA738	ECA737	2017-08-12	46080	669	Molokai1		Molokai	Molokai Forest Reserve Road		70.6	Rotting_flower			24.7	22.4	no				2017-08-15	Yes	C. elegans
2017-Aug	C-0736	S-06472	Caenorhabditis elegans	ECA738	ECA738	2017-08-12	46080	669	Molokai1		Molokai	Molokai Forest Reserve Road		70.6	Rotting_flower			24.7	22.4	no				2017-08-15	Yes	C. elegans
2017-Aug	C-1335	S-06443				2017-08-12	46320	621.716			Molokai	Molokai Forest Reserve Road		70.8	Vegetal_litter/mix			24.7	22.4	no				2017-08-15	Yes	unknown nematode
2017-Aug	C-1335	S-06444				2017-08-12	46320	621.716			Molokai	Molokai Forest Reserve Road		70.8	Vegetal_litter/mix			24.7	22.4	no				2017-08-15	Yes	unknown nematode
2017-Aug	C-0881					2017-08-12	46560	661.215			Molokai	Molokai Forest Reserve Road		62.2	Vegetal_litter/mix			25.8		no				2017-08-15	No	no nematode
2017-Aug	C-2891					2017-08-13	25740	1103.67		Volcano, HI	Big Island			87.1	Vegetal_litter/mix			17.8	16.7	no				2017-08-15	Tracks	unknown nematode
2017-Aug	C-3133	S-05962	Caenorhabditis elegans	ECA703	ECA703	2017-08-13	31440	649.994	Big Island1		Big Island	Kalopa State Recreation Area		75	Vegetal_litter/mix			23.3	18.7	no				2017-08-15	Yes	C. elegans
2017-Aug	C-3133	S-05984	Caenorhabditis elegans	ECA705	ECA705	2017-08-13	31440	649.994	Big Island1		Big Island	Kalopa State Recreation Area		75	Vegetal_litter/mix			23.3	18.7	no				2017-08-15	Yes	C. elegans
2017-Aug	C-3133	S-05986	Caenorhabditis elegans	ECA706	ECA706	2017-08-13	31440	649.994	Big Island1		Big Island	Kalopa State Recreation Area		75	Vegetal_litter/mix			23.3	18.7	no				2017-08-15	Yes	C. elegans
2017-Aug	C-3133	S-05987	Caenorhabditis elegans	ECA705	ECA822	2017-08-13	31440	649.994	Big Island1		Big Island	Kalopa State Recreation Area		75	Vegetal_litter/mix			23.3	18.7	no				2017-08-15	Yes	C. elegans
2017-Aug	C-2892	S-06148				2017-08-13	31560	667.53			Big Island	Kalopa State Recreation Area		71.6	Vegetal_litter/mix			23.3	19.8	no				2017-08-15	Yes	non-Caeno
2017-Aug	C-2892	S-06177				2017-08-13	31560	667.53			Big Island	Kalopa State Recreation Area		71.6	Vegetal_litter/mix			23.3	19.8	no				2017-08-15	Yes	non-Caeno
2017-Aug	C-2892	S-06178				2017-08-13	31560	667.53			Big Island	Kalopa State Recreation Area		71.6	Vegetal_litter/mix			23.3	19.8	no				2017-08-15	Yes	non-Caeno
2017-Aug	C-2892	S-06179				2017-08-13	31560	667.53			Big Island	Kalopa State Recreation Area		71.6	Vegetal_litter/mix			23.3	19.8	no				2017-08-15	Yes	non-Caeno
2017-Aug	C-3145					2017-08-13	31620	653.268			Big Island	Kalopa State Recreation Area		79.4	Rotting_flower			22.1	18.8	no				2017-08-15	Tracks	unknown nematode
2017-Aug	C-3162	S-06361				2017-08-13	31680	641.698			Big Island	Kalopa State Recreation Area		81.2	Vegetal_litter/mix			21.9	20.7	no				2017-08-15	Yes	non-Caeno
2017-Aug	C-3162	S-06362				2017-08-13	31680	641.698			Big Island	Kalopa State Recreation Area		81.2	Vegetal_litter/mix			21.9	20.7	no				2017-08-15	Yes	non-Caeno
2017-Aug	C-3162	S-06363				2017-08-13	31680	641.698			Big Island	Kalopa State Recreation Area		81.2	Vegetal_litter/mix			21.9	20.7	no				2017-08-15	Yes	non-Caeno
2017-Aug	C-3170					2017-08-13	31740	657.541			Big Island	Kalopa State Recreation Area		78.6	Vegetal_litter/mix			22.6	20.5	no				2017-08-15	Tracks	unknown nematode
2017-Aug	C-3091					2017-08-13	31800	634.618			Big Island	Kalopa State Recreation Area		80.2	Vegetal_litter/mix			21.9	15.3	no				2017-08-15	Tracks	unknown nematode
2017-Aug	C-3095	S-06147				2017-08-13	31860	634.138			Big Island	Kalopa State Recreation Area		76	Vegetal_litter/mix			22.6	19.5	no				2017-08-15	Yes	unknown nematode
2017-Aug	C-3174	S-06289				2017-08-13	31860	656.849			Big Island	Kalopa State Recreation Area		77.4	Vegetal_litter/mix			22.6	20.3	no				2017-08-15	Yes	non-Caeno
2017-Aug	C-3174	S-06290				2017-08-13	31860	656.849			Big Island	Kalopa State Recreation Area		77.4	Vegetal_litter/mix			22.6	20.3	no				2017-08-15	Yes	non-Caeno
2017-Aug	C-3099	S-06042				2017-08-13	31920	635.042			Big Island	Kalopa State Recreation Area		77.4	Rotting_flower			21.9	15.5	no				2017-08-15	Yes	non-Caeno
2017-Aug	C-3099	S-06043				2017-08-13	31920	635.042			Big Island	Kalopa State Recreation Area		77.4	Rotting_flower			21.9	15.5	no				2017-08-15	Yes	non-Caeno
2017-Aug	C-3099	S-06117				2017-08-13	31920	635.042			Big Island	Kalopa State Recreation Area		77.4	Rotting_flower			21.9	15.5	no				2017-08-15	Yes	non-Caeno
2017-Aug	C-3099	S-06118				2017-08-13	31920	635.042			Big Island	Kalopa State Recreation Area		77.4	Rotting_flower			21.9	15.5	no				2017-08-15	Yes	non-Caeno
2017-Aug	C-3178	S-06040				2017-08-13	31920	656.331	Big Island1		Big Island	Kalopa State Recreation Area		75.5	Vegetal_litter/mix			21.9	20.5	no				2017-08-15	Yes	non-Caeno
2017-Aug	C-3178	S-06045				2017-08-13	31920	656.331	Big Island1		Big Island	Kalopa State Recreation Area		75.5	Vegetal_litter/mix			21.9	20.5	no				2017-08-15	Yes	non-Caeno
2017-Aug	C-3178	S-06046	Caenorhabditis elegans	ECA710	ECA710	2017-08-13	31920	656.331	Big Island1		Big Island	Kalopa State Recreation Area		75.5	Vegetal_litter/mix			21.9	20.5	no				2017-08-15	Yes	C. elegans
2017-Aug	C-3178	S-06047	Caenorhabditis elegans			2017-08-13	31920	656.331	Big Island1		Big Island	Kalopa State Recreation Area		75.5	Vegetal_litter/mix			21.9	20.5	no				2017-08-15	Yes	C. elegans
2017-Aug	C-3087					2017-08-13	32040	646.14			Big Island	Kalopa State Recreation Area		77.7	Vegetal_litter/mix			22.6	18.5	no				2017-08-15	Tracks	unknown nematode
2017-Aug	C-3131	S-06163				2017-08-13	32040	643			Big Island	Kalopa State Recreation Area		76	Vegetal_litter/mix			22.6	20.8	no				2017-08-15	Yes	non-Caeno
2017-Aug	C-3131	S-06164				2017-08-13	32040	643			Big Island	Kalopa State Recreation Area		76	Vegetal_litter/mix			22.6	20.8	no				2017-08-15	Yes	non-Caeno
2017-Aug	C-3103	S-06132				2017-08-13	32100	652.115			Big Island	Kalopa State Recreation Area		78.4	Vegetal_litter/mix			22.6	16.3	no				2017-08-15	Yes	non-Caeno
2017-Aug	C-3103	S-06364				2017-08-13	32100	652.115			Big Island	Kalopa State Recreation Area		78.4	Vegetal_litter/mix			22.6	16.3	no				2017-08-15	Yes	unknown nematode
2017-Aug	C-3103	S-06365				2017-08-13	32100	652.115			Big Island	Kalopa State Recreation Area		78.4	Vegetal_litter/mix			22.6	16.3	no				2017-08-15	Yes	unknown nematode
2017-Aug	C-2890	S-06086				2017-08-13	32220	640			Big Island	Kalopa State Recreation Area		75.3	Vegetal_litter/mix			22.6	21.1	no				2017-08-15	Yes	non-Caeno
2017-Aug	C-2890	S-06109				2017-08-13	32220	640			Big Island	Kalopa State Recreation Area		75.3	Vegetal_litter/mix			22.6	21.1	no				2017-08-15	Yes	non-Caeno
2017-Aug	C-2890	S-06127				2017-08-13	32220	640			Big Island	Kalopa State Recreation Area		75.3	Vegetal_litter/mix			22.6	21.1	no				2017-08-15	Yes	non-Caeno
2017-Aug	C-2890	S-06128				2017-08-13	32220	640			Big Island	Kalopa State Recreation Area		75.3	Vegetal_litter/mix			22.6	21.1	no				2017-08-15	Yes	non-Caeno
2017-Aug	C-3107	S-05991				2017-08-13	32220	640			Big Island	Kalopa State Recreation Area		76	Rotting_wood			22.6	17.2	no				2017-08-15	Yes	non-Caeno
2017-Aug	C-3107	S-05995				2017-08-13	32220	640			Big Island	Kalopa State Recreation Area		76	Rotting_wood			22.6	17.2	no				2017-08-15	Yes	unknown nematode
2017-Aug	C-3107	S-05996				2017-08-13	32220	640			Big Island	Kalopa State Recreation Area		76	Rotting_wood			22.6	17.2	no				2017-08-15	Yes	non-Caeno
2017-Aug	C-2893	S-05999				2017-08-13	32340	675.037			Big Island	Kalopa State Recreation Area		75.5	Rotting_wood			22.6	20.2	no				2017-08-15	Yes	unknown nematode
2017-Aug	C-3111					2017-08-13	32340	662.647			Big Island	Kalopa State Recreation Area		77.6	Vegetal_litter/mix			22.6	16.8	no				2017-08-15	Tracks	unknown nematode
2017-Aug	C-3115	S-05968				2017-08-13	32460	659.878			Big Island	Kalopa State Recreation Area		75.5	Vegetal_litter/mix			21.9	16.8	no				2017-08-15	Yes	non-Caeno
2017-Aug	C-3115	S-05992				2017-08-13	32460	659.878			Big Island	Kalopa State Recreation Area		75.5	Vegetal_litter/mix			21.9	16.8	no				2017-08-15	Yes	non-Caeno
2017-Aug	C-3115	S-06017				2017-08-13	32460	659.878			Big Island	Kalopa State Recreation Area		75.5	Vegetal_litter/mix			21.9	16.8	no				2017-08-15	Yes	non-Caeno
2017-Aug	C-3144	S-06286				2017-08-13	32460	660.721			Big Island	Kalopa State Recreation Area		71.6	Rotting_wood			22.6	20.2	no				2017-08-15	Yes	unknown nematode
2017-Aug	C-3129	S-06087				2017-08-13	32520	651.153			Big Island	Kalopa State Recreation Area		83.2	Vegetal_litter/mix			22.6	16.2	no				2017-08-15	Yes	unknown nematode
2017-Aug	C-3129	S-06088				2017-08-13	32520	651.153			Big Island	Kalopa State Recreation Area		83.2	Vegetal_litter/mix			22.6	16.2	no				2017-08-15	Yes	unknown nematode
2017-Aug	C-3148	S-06000				2017-08-13	32820	673.839			Big Island	Kalopa State Recreation Area		78	Vegetal_litter/mix			22.6	20.1	no				2017-08-15	Yes	non-Caeno
2017-Aug	C-2894	S-06120				2017-08-13	33000	653.886			Big Island	Kalopa State Recreation Area		79	Vegetal_litter/mix			22.6	20.1	no				2017-08-15	Yes	non-Caeno
2017-Aug	C-2894	S-06197				2017-08-13	33000	653.886			Big Island	Kalopa State Recreation Area		79	Vegetal_litter/mix			22.6	20.1	no				2017-08-15	Yes	non-Caeno
2017-Aug	C-2894	S-06198				2017-08-13	33000	653.886			Big Island	Kalopa State Recreation Area		79	Vegetal_litter/mix			22.6	20.1	no				2017-08-15	Yes	non-Caeno
2017-Aug	C-2894	S-06199				2017-08-13	33000	653.886			Big Island	Kalopa State Recreation Area		79	Vegetal_litter/mix			22.6	20.1	no				2017-08-15	Yes	non-Caeno
2017-Aug	C-3083	S-06262				2017-08-13	33000	653.54			Big Island	Kalopa State Recreation Area		83.4	Vegetal_litter/mix			21.9	17.4	no				2017-08-15	Yes	non-Caeno
2017-Aug	C-3083	S-06263				2017-08-13	33000	653.54			Big Island	Kalopa State Recreation Area		83.4	Vegetal_litter/mix			21.9	17.4	no				2017-08-15	Yes	non-Caeno
2017-Aug	C-2895	S-05966				2017-08-13	33060	669.502			Big Island	Kalopa State Recreation Area		81.3	Vegetal_litter/mix			22.6	20.1	no				2017-08-15	Yes	unknown nematode
2017-Aug	C-2988	S-05977				2017-08-13	33120	667.771			Big Island	Kalopa State Recreation Area		85.7	Rotting_nut/pod/seed/fruit			21.9	16.2	no				2017-08-15	Yes	non-Caeno
2017-Aug	C-2988	S-06044				2017-08-13	33120	667.771			Big Island	Kalopa State Recreation Area		85.7	Rotting_nut/pod/seed/fruit			21.9	16.2	no				2017-08-15	Yes	non-Caeno
2017-Aug	C-2988	S-06049				2017-08-13	33120	667.771			Big Island	Kalopa State Recreation Area		85.7	Rotting_nut/pod/seed/fruit			21.9	16.2	no				2017-08-15	Yes	non-Caeno
2017-Aug	C-2896					2017-08-13	33240	649			Big Island	Kalopa State Recreation Area		83.5	Rotting_nut/pod/seed/fruit			21.9	20.6	no				2017-08-15	Tracks	unknown nematode
2017-Aug	C-2987	S-06085				2017-08-13	33240	652.134			Big Island	Kalopa State Recreation Area		88.2	Vegetal_litter/mix			22.6	19.4	no				2017-08-15	Yes	non-Caeno
2017-Aug	C-2987	S-06119				2017-08-13	33240	652.134			Big Island	Kalopa State Recreation Area		88.2	Vegetal_litter/mix			22.6	19.4	no				2017-08-15	Yes	non-Caeno
2017-Aug	C-2987	S-06124				2017-08-13	33240	652.134			Big Island	Kalopa State Recreation Area		88.2	Vegetal_litter/mix			22.6	19.4	no				2017-08-15	Yes	non-Caeno
2017-Aug	C-2987	S-06125				2017-08-13	33240	652.134			Big Island	Kalopa State Recreation Area		88.2	Vegetal_litter/mix			22.6	19.4	no				2017-08-15	Yes	non-Caeno
2017-Aug	C-3152	S-06292				2017-08-13	33240	653.039			Big Island	Kalopa State Recreation Area		80.2	Rotting_nut/pod/seed/fruit			22.6	21.2	no				2017-08-15	Yes	non-Caeno
2017-Aug	C-2989	S-06171				2017-08-13	33360	644.815			Big Island	Kalopa State Recreation Area		81.8	Fungus			22.6	17.5	no				2017-08-15	Yes	unknown nematode
2017-Aug	C-2990	S-06009				2017-08-13	33420	636.872			Big Island	Kalopa State Recreation Area		79.4	Vegetal_litter/mix			22.6	18.6	no				2017-08-15	Yes	non-Caeno
2017-Aug	C-2990	S-06010				2017-08-13	33420	636.872			Big Island	Kalopa State Recreation Area		79.4	Vegetal_litter/mix			22.6	18.6	no				2017-08-15	Yes	non-Caeno
2017-Aug	C-2990	S-06011				2017-08-13	33420	636.872			Big Island	Kalopa State Recreation Area		79.4	Vegetal_litter/mix			22.6	18.6	no				2017-08-15	Yes	non-Caeno
2017-Aug	C-3110	S-06004	Oscheius sp.			2017-08-13	33540	649.082			Big Island	Kalopa State Recreation Area		84.8	Rotting_wood			21.9	18.3	no				2017-08-15	Yes	non-Caeno
2017-Aug	C-3156	S-06121				2017-08-13	33540	694.266			Big Island	Kalopa State Recreation Area		76.5	Vegetal_litter/mix			22.6	20.4	no				2017-08-15	Yes	non-Caeno
2017-Aug	C-3114	S-06174	Caenorhabditis elegans	ECA812	ECA719	2017-08-13	33660	655.193	Big Island1		Big Island	Kalopa State Recreation Area		81.1	Rotting_nut/pod/seed/fruit			22.6	19.6	no				2017-08-15	Yes	C. elegans
2017-Aug	C-3114	S-06175	Caenorhabditis elegans	ECA807	ECA720	2017-08-13	33660	655.193	Big Island1		Big Island	Kalopa State Recreation Area		81.1	Rotting_nut/pod/seed/fruit			22.6	19.6	no				2017-08-15	Yes	C. elegans
2017-Aug	C-3114	S-06176	Caenorhabditis elegans	ECA778	ECA721	2017-08-13	33660	655.193	Big Island1		Big Island	Kalopa State Recreation Area		81.1	Rotting_nut/pod/seed/fruit			22.6	19.6	no				2017-08-15	Yes	C. elegans
2017-Aug	C-3160	S-06096	Caenorhabditis elegans	ECA807	ECA716	2017-08-13	33720	685.501	Big Island1		Big Island	Kalopa State Recreation Area		77.4	Rotting_nut/pod/seed/fruit			23.3	22.2	no				2017-08-15	Yes	C. elegans
2017-Aug	C-3160	S-06129	Caenorhabditis elegans	ECA807	ECA717	2017-08-13	33720	685.501	Big Island1		Big Island	Kalopa State Recreation Area		77.4	Rotting_nut/pod/seed/fruit			23.3	22.2	no				2017-08-15	Yes	C. elegans
2017-Aug	C-3160	S-06130	Caenorhabditis elegans	ECA807	ECA718	2017-08-13	33720	685.501	Big Island1		Big Island	Kalopa State Recreation Area		77.4	Rotting_nut/pod/seed/fruit			23.3	22.2	no				2017-08-15	Yes	C. elegans
2017-Aug	C-3067					2017-08-13	33840	658.12			Big Island	Kalopa State Recreation Area		83.8	Other			21.9	20.9	no				2017-08-15	Tracks	unknown nematode
2017-Aug	C-3164	S-05967	Caenorhabditis elegans	ECA812	ECA704	2017-08-13	33840	667.701	Big Island1		Big Island	Kalopa State Recreation Area		75.9	Rotting_nut/pod/seed/fruit			23.3	21.2	no				2017-08-15	Yes	C. elegans
2017-Aug	C-3164	S-06003	Caenorhabditis elegans	ECA778	ECA707	2017-08-13	33840	667.701	Big Island1		Big Island	Kalopa State Recreation Area		75.9	Rotting_nut/pod/seed/fruit			23.3	21.2	no				2017-08-15	Yes	C. elegans
2017-Aug	C-3164	S-06025	Caenorhabditis elegans	ECA778	ECA708	2017-08-13	33840	667.701	Big Island1		Big Island	Kalopa State Recreation Area		75.9	Rotting_nut/pod/seed/fruit			23.3	21.2	no				2017-08-15	Yes	C. elegans
2017-Aug	C-3164	S-06026	Caenorhabditis elegans	ECA778	ECA709	2017-08-13	33840	667.701	Big Island1		Big Island	Kalopa State Recreation Area		75.9	Rotting_nut/pod/seed/fruit			23.3	21.2	no				2017-08-15	Yes	C. elegans
2017-Aug	C-3118	S-06267				2017-08-13	33960	655.507			Big Island	Kalopa State Recreation Area		87.5	Other			21.9	19.4	no				2017-08-15	Yes	unknown nematode
2017-Aug	C-3118	S-06268				2017-08-13	33960	655.507			Big Island	Kalopa State Recreation Area		87.5	Other			21.9	19.4	no				2017-08-15	Yes	unknown nematode
2017-Aug	C-3168					2017-08-13	33960	666.091			Big Island	Kalopa State Recreation Area		74.3	Fungus			23.3	21.2	no				2017-08-15	Tracks	unknown nematode
2017-Aug	C-2897					2017-08-13	34140	682.291			Big Island	Kalopa State Recreation Area		81.4	Rotting_nut/pod/seed/fruit			22.6	20.9	no				2017-08-15	No	no nematode
2017-Aug	C-3071	S-06277				2017-08-13	34140	655.713			Big Island	Kalopa State Recreation Area		83.3	Vegetal_litter/mix			21.9	18.9	no				2017-08-15	Yes	non-Caeno
2017-Aug	C-2898	S-06082				2017-08-13	34260	686.734			Big Island	Kalopa State Recreation Area		79.9	Fungus			22.6	20.5	no				2017-08-15	Yes	non-Caeno
2017-Aug	C-2898	S-06083				2017-08-13	34260	686.734			Big Island	Kalopa State Recreation Area		79.9	Fungus			22.6	20.5	no				2017-08-15	Yes	non-Caeno
2017-Aug	C-2898	S-06084				2017-08-13	34260	686.734			Big Island	Kalopa State Recreation Area		79.9	Fungus			22.6	20.5	no				2017-08-15	Yes	non-Caeno
2017-Aug	C-3063	S-06291				2017-08-13	34260	648.551			Big Island	Kalopa State Recreation Area		84.8	Vegetal_litter/mix			21.9	18.6	no				2017-08-15	Yes	non-Caeno
2017-Aug	C-3163	S-06126				2017-08-13	34320	714.631			Big Island	Kalopa State Recreation Area		81.3	Rotting_nut/pod/seed/fruit			22.6	20.7	no				2017-08-15	Yes	unknown nematode
2017-Aug	C-3075	S-06287				2017-08-13	34440	655.535			Big Island	Kalopa State Recreation Area		87.7	Rotting_nut/pod/seed/fruit			21.9	19.1	no				2017-08-15	Yes	non-Caeno
2017-Aug	C-3075	S-06288				2017-08-13	34440	655.535			Big Island	Kalopa State Recreation Area		87.7	Rotting_nut/pod/seed/fruit			21.9	19.1	no				2017-08-15	Yes	non-Caeno
2017-Aug	C-2899					2017-08-13	34500	672.231			Big Island	Kalopa State Recreation Area		84.2	Other			22.6	21.3	no				2017-08-15	No	no nematode
2017-Aug	C-2761	S-06360				2017-08-13	34620	656.453			Big Island	Kalopa State Recreation Area		88	Rotting_wood			21.2	18.4	no				2017-08-15	Yes	non-Caeno
2017-Aug	C-2900					2017-08-13	34620	680.843			Big Island	Kalopa State Recreation Area		83.7	Rotting_nut/pod/seed/fruit			21.9	20.7	no				2017-08-15	Tracks	unknown nematode
2017-Aug	C-2764					2017-08-13	34740	649.017			Big Island	Kalopa State Recreation Area		85.3	Rotting_flower			21.9	22.2	no				2017-08-15	No	no nematode
2017-Aug	C-2901					2017-08-13	34800	673.47			Big Island	Kalopa State Recreation Area		81.3	Fungus			22.6	20.2	no				2017-08-15	No	no nematode
2017-Aug	C-2902	S-06024				2017-08-13	36000	726.462			Big Island	Kalopa State Recreation Area		80.9	Vegetal_litter/mix			23.3	20.8	no				2017-08-15	Yes	non-Caeno
2017-Aug	C-2902	S-06030				2017-08-13	36000	726.462			Big Island	Kalopa State Recreation Area		80.9	Vegetal_litter/mix			23.3	20.8	no				2017-08-15	Yes	non-Caeno
2017-Aug	C-2902	S-06031				2017-08-13	36000	726.462			Big Island	Kalopa State Recreation Area		80.9	Vegetal_litter/mix			23.3	20.8	no				2017-08-15	Yes	non-Caeno
2017-Aug	C-2902	S-06032				2017-08-13	36000	726.462			Big Island	Kalopa State Recreation Area		80.9	Vegetal_litter/mix			23.3	20.8	no				2017-08-15	Yes	non-Caeno
2017-Aug	C-2914					2017-08-13	36000	657.688			Big Island	Kalopa State Recreation Area		77.3	Vegetal_litter/mix			24.7	20	no				2017-08-15	Tracks	unknown nematode
2017-Aug	C-2913					2017-08-13	36060	658.935			Big Island	Kalopa State Recreation Area		81.1	Vegetal_litter/mix			22.6	19.6	no				2017-08-15	Tracks	unknown nematode
2017-Aug	C-3171	S-06101				2017-08-13	36060	673.923			Big Island	Kalopa State Recreation Area		81.2	Vegetal_litter/mix			22.6	20.6	no				2017-08-15	Yes	non-Caeno
2017-Aug	C-3171	S-06194				2017-08-13	36060	673.923			Big Island	Kalopa State Recreation Area		81.2	Vegetal_litter/mix			22.6	20.6	no				2017-08-15	Yes	non-Caeno
2017-Aug	C-2912	S-05976				2017-08-13	36120	664.103			Big Island	Kalopa State Recreation Area		85	Vegetal_litter/mix			22.6	19.9	no				2017-08-15	Yes	non-Caeno
2017-Aug	C-3175					2017-08-13	36240	683.348			Big Island	Kalopa State Recreation Area		78.7	Vegetal_litter/mix			22.6	20.7	no				2017-08-15	Tracks	unknown nematode
2017-Aug	C-2762	S-06341	Oscheius sp.			2017-08-13	37440	652.011			Big Island	Kalopa State Recreation Area		75.1	Vegetal_litter/mix			24.7	24.7	no				2017-08-15	Yes	non-Caeno
2017-Aug	C-2762	S-06342	Oscheius sp.			2017-08-13	37440	652.011			Big Island	Kalopa State Recreation Area		75.1	Vegetal_litter/mix			24.7	24.7	no				2017-08-15	Yes	non-Caeno
2017-Aug	C-2766	S-06279				2017-08-13	37680	236.523			Big Island			63	Vegetal_litter/mix			26	25.3	no				2017-08-15	Yes	non-Caeno
2017-Aug	C-2767	S-06142				2017-08-13	38220	44.016			Big Island			69.1	Fungus			26	26	no				2017-08-15	Yes	unknown nematode
2017-Aug	C-2767	S-06143				2017-08-13	38220	44.016			Big Island			69.1	Fungus			26	26	no				2017-08-15	Yes	unknown nematode
2017-Aug	C-2767	S-06144				2017-08-13	38220	44.016			Big Island			69.1	Fungus			26	26	no				2017-08-15	Yes	unknown nematode
2017-Aug	C-2767	S-06173	Caenorhabditis briggsae			2017-08-13	38220	44.016			Big Island			69.1	Fungus			26	26	no				2017-08-15	Yes	C. briggsae
2017-Aug	C-2771	S-05978				2017-08-13	38940	38.3695			Big Island			69.1	Rotting_nut/pod/seed/fruit			26.7	24.7	no				2017-08-15	Yes	non-Caeno
2017-Aug	C-2771	S-05979				2017-08-13	38940	38.3695			Big Island			69.1	Rotting_nut/pod/seed/fruit			26.7	24.7	no				2017-08-15	Yes	non-Caeno
2017-Aug	C-2772	S-06280	Caenorhabditis briggsae			2017-08-13	39060	38.6095			Big Island			68.2	Rotting_nut/pod/seed/fruit			27.4	24.2	no				2017-08-15	Yes	C. briggsae
2017-Aug	C-2772	S-06283				2017-08-13	39060	38.6095			Big Island			68.2	Rotting_nut/pod/seed/fruit			27.4	24.2	no				2017-08-15	Yes	unknown nematode
2017-Aug	C-2915	S-06192	Caenorhabditis tropicalis			2017-08-13	39240	101.717			Big Island			84.7	Rotting_flower			23.3	26.6	no				2017-08-15	Yes	C. tropicalis
2017-Aug	C-0873					2017-08-13	39420	291.911			Maui			64	Rotting_flower			27.4	32.6	no				2017-08-15	No	no nematode
2017-Aug	C-1139	S-06554				2017-08-13	39420	296			Maui			62.4	Vegetal_litter/mix			27	29.5	no				2017-08-15	Yes	unknown nematode
2017-Aug	C-1139	S-06596				2017-08-13	39420	296			Maui			62.4	Vegetal_litter/mix			27	29.5	no				2017-08-15	Yes	unknown nematode
2017-Aug	C-1103					2017-08-13	39600	296.317			Maui			65.2	Rotting_nut/pod/seed/fruit			28.1	33.6	no				2017-08-15	No	no nematode
2017-Aug	C-1227					2017-08-13	40020	307			Maui			69.9	Vegetal_litter/mix			25.6	25.7	no				2017-08-15	No	no nematode
2017-Aug	C-1106					2017-08-13	40080	311.954			Maui			61.2	Vegetal_litter/mix			28.4	23.7	no				2017-08-15	No	no nematode
2017-Aug	C-2916	S-06055	Caenorhabditis briggsae			2017-08-13	40080	90.1287			Big Island			69	Rotting_flower			26	24.3	no				2017-08-15	Yes	C. briggsae
2017-Aug	C-2916	S-06060	Caenorhabditis briggsae			2017-08-13	40080	90.1287			Big Island			69	Rotting_flower			26	24.3	no				2017-08-15	Yes	C. briggsae
2017-Aug	C-0346					2017-08-13	40140	288.542			Maui			73.1	Rotting_nut/pod/seed/fruit			25.1	25.1	no				2017-08-15	No	no nematode
2017-Aug	C-2763	S-06114				2017-08-13	40260	91.0945			Big Island			66.2	Rotting_flower			26.7	24.6	no				2017-08-15	Yes	non-Caeno
2017-Aug	C-2909	S-06149				2017-08-13	40440	88.9602			Big Island			67.4	Rotting_flower			27.4	28.3	no				2017-08-15	Yes	non-Caeno
2017-Aug	C-2909	S-06150	Caenorhabditis tropicalis			2017-08-13	40440	88.9602			Big Island			67.4	Rotting_flower			27.4	28.3	no				2017-08-15	Yes	C. tropicalis
2017-Aug	C-2909	S-06183				2017-08-13	40440	88.9602			Big Island			67.4	Rotting_flower			27.4	28.3	no				2017-08-15	Yes	non-Caeno
2017-Aug	C-2909	S-06184				2017-08-13	40440	88.9602			Big Island			67.4	Rotting_flower			27.4	28.3	no				2017-08-15	Yes	non-Caeno
2017-Aug	C-1107					2017-08-13	40560	321.261			Maui			65.5	Rotting_nut/pod/seed/fruit			28.1	30.4	no				2017-08-15	No	no nematode
2017-Aug	C-2765					2017-08-13	40620	92.5506			Big Island			71.8	Fungus			27.7	25.8	no				2017-08-15	Tracks	unknown nematode
2017-Aug	C-2769	S-06275				2017-08-13	41280	96.5995			Big Island			72.7	Rotting_nut/pod/seed/fruit			27.4	23.9	no				2017-08-15	Yes	non-Caeno
2017-Aug	C-2769	S-06276				2017-08-13	41280	96.5995			Big Island			72.7	Rotting_nut/pod/seed/fruit			27.4	23.9	no				2017-08-15	Yes	unknown nematode
2017-Aug	C-2906	S-05965				2017-08-13	41400	101.671			Big Island			69.3	Rotting_nut/pod/seed/fruit			28.1	26.2	no				2017-08-15	Yes	non-Caeno
2017-Aug	C-2906	S-05993	Caenorhabditis tropicalis			2017-08-13	41400	101.671			Big Island			69.3	Rotting_nut/pod/seed/fruit			28.1	26.2	no				2017-08-15	Yes	C. tropicalis
2017-Aug	C-2906	S-05997				2017-08-13	41400	101.671			Big Island			69.3	Rotting_nut/pod/seed/fruit			28.1	26.2	no				2017-08-15	Yes	unknown nematode
2017-Aug	C-2906	S-06014				2017-08-13	41400	101.671			Big Island			69.3	Rotting_nut/pod/seed/fruit			28.1	26.2	no				2017-08-15	Yes	non-Caeno
2017-Aug	C-2688					2017-08-13	41460	104.7			Big Island			72.2	Rotting_nut/pod/seed/fruit			28.1	27.1	no				2017-08-15	No	no nematode
2017-Aug	C-2700					2017-08-13	41820	114.33			Big Island			70.4	Vegetal_litter/mix			28.8	29.4	no				2017-08-15	Tracks	unknown nematode
2017-Aug	C-3179	S-06057				2017-08-13	41880	87			Big Island			60.5	Vegetal_litter/mix			30.8	26	no				2017-08-15	Yes	non-Caeno
2017-Aug	C-3179	S-06075				2017-08-13	41880	87			Big Island			60.5	Vegetal_litter/mix			30.8	26	no				2017-08-15	Yes	non-Caeno
2017-Aug	C-3179	S-06077				2017-08-13	41880	87			Big Island			60.5	Vegetal_litter/mix			30.8	26	no				2017-08-15	Yes	unknown nematode
2017-Aug	C-3179	S-06078				2017-08-13	41880	87			Big Island			60.5	Vegetal_litter/mix			30.8	26	no				2017-08-15	Yes	non-Caeno
2017-Aug	C-2911	S-06012	Oscheius sp.			2017-08-13	42060	136.112			Big Island			64.5	Vegetal_litter/mix			28.1	24.3	no				2017-08-15	Yes	non-Caeno
2017-Aug	C-2911	S-06135				2017-08-13	42060	136.112			Big Island			64.5	Vegetal_litter/mix			28.1	24.3	no				2017-08-15	Yes	non-Caeno
2017-Aug	C-2911	S-06136				2017-08-13	42060	136.112			Big Island			64.5	Vegetal_litter/mix			28.1	24.3	no				2017-08-15	Yes	non-Caeno
2017-Aug	C-2881					2017-08-13	42120	81.9491			Big Island			62.7	Fungus			30.2	26.3	no				2017-08-15	Tracks	unknown nematode
2017-Aug	C-0621					2017-08-13	42180	180			Maui			66.6	Vegetal_litter/mix			28.4	30.7	no				2017-08-15	Tracks	unknown nematode
2017-Aug	C-1108	S-06505				2017-08-13	42240	196.824			Maui			70.9	Vegetal_litter/mix			28.4	27.2	no				2017-08-15	Yes	non-Caeno
2017-Aug	C-2910	S-06033				2017-08-13	42240	142.582			Big Island			66	Vegetal_litter/mix			28.1	25.9	no				2017-08-15	Yes	non-Caeno
2017-Aug	C-2910	S-06034				2017-08-13	42240	142.582			Big Island			66	Vegetal_litter/mix			28.1	25.9	no				2017-08-15	Yes	non-Caeno
2017-Aug	C-2910	S-06035				2017-08-13	42240	142.582			Big Island			66	Vegetal_litter/mix			28.1	25.9	no				2017-08-15	Yes	non-Caeno
2017-Aug	C-2910	S-06048				2017-08-13	42240	142.582			Big Island			66	Vegetal_litter/mix			28.1	25.9	no				2017-08-15	Yes	non-Caeno
2017-Aug	C-3167	S-05971				2017-08-13	42240	80			Big Island			66.7	Vegetal_litter/mix			28.8	24.2	no				2017-08-15	Yes	non-Caeno
2017-Aug	C-3167	S-05972				2017-08-13	42240	80			Big Island			66.7	Vegetal_litter/mix			28.8	24.2	no				2017-08-15	Yes	non-Caeno
2017-Aug	C-3167	S-06018				2017-08-13	42240	80			Big Island			66.7	Vegetal_litter/mix			28.8	24.2	no				2017-08-15	Yes	non-Caeno
2017-Aug	C-1231					2017-08-13	42360	202			Maui			60.5	Vegetal_litter/mix			31.1	30	no				2017-08-15	Tracks	unknown nematode
2017-Aug	C-2692					2017-08-13	42360	143.072			Big Island			77.3	Rotting_flower			28.1	25	no				2017-08-15	No	no nematode
2017-Aug	C-2908					2017-08-13	42360	142.636			Big Island			71.4	Vegetal_litter/mix			28.1	25.7	no				2017-08-15	Tracks	unknown nematode
2017-Aug	C-3128	S-06005				2017-08-13	42420	79.6801			Big Island			66.2	Rotting_nut/pod/seed/fruit			28.1	27.2	no				2017-08-15	Yes	unknown nematode
2017-Aug	C-3128	S-06006				2017-08-13	42420	79.6801			Big Island			66.2	Rotting_nut/pod/seed/fruit			28.1	27.2	no				2017-08-15	Yes	unknown nematode
2017-Aug	C-3128	S-06007				2017-08-13	42420	79.6801			Big Island			66.2	Rotting_nut/pod/seed/fruit			28.1	27.2	no				2017-08-15	Yes	non-Caeno
2017-Aug	C-3128	S-06008				2017-08-13	42420	79.6801			Big Island			66.2	Rotting_nut/pod/seed/fruit			28.1	27.2	no				2017-08-15	Yes	non-Caeno
2017-Aug	C-3128	S-06019				2017-08-13	42420	79.6801			Big Island			66.2	Rotting_nut/pod/seed/fruit			28.1	27.2	no				2017-08-15	Yes	non-Caeno
2017-Aug	C-3128	S-06020				2017-08-13	42420	79.6801			Big Island			66.2	Rotting_nut/pod/seed/fruit			28.1	27.2	no				2017-08-15	Yes	non-Caeno
2017-Aug	C-2696	S-06160				2017-08-13	42480	143.241			Big Island			78.8	Vegetal_litter/mix			28.1	26	no				2017-08-15	Yes	non-Caeno
2017-Aug	C-3172					2017-08-13	42540	82.0473			Big Island			64.1	Fungus			28.8	29.2	no				2017-08-15	Tracks	unknown nematode
2017-Aug	C-2884					2017-08-13	42660	81.4248			Big Island			64.5	Vegetal_litter/mix			28.1	23.8	no				2017-08-15	Tracks	unknown nematode
2017-Aug	C-2907	S-05963				2017-08-13	42660	142.484			Big Island			68.7	Vegetal_litter/mix			28.1	25.2	no				2017-08-15	Yes	non-Caeno
2017-Aug	C-2907	S-05964				2017-08-13	42660	142.484			Big Island			68.7	Vegetal_litter/mix			28.1	25.2	no				2017-08-15	Yes	non-Caeno
2017-Aug	C-0869					2017-08-13	42780	202			Maui			66	Vegetal_litter/mix			30.4	28.9	no				2017-08-15	Tracks	unknown nematode
2017-Aug	C-2854					2017-08-13	42780	145.365			Big Island			71.6	Vegetal_litter/mix			28.8	25.5	no				2017-08-15	No	no nematode
2017-Aug	C-3176	S-06113				2017-08-13	42780	77.7538			Big Island			62.1	Vegetal_litter/mix			29.5	25.5	no				2017-08-15	Yes	non-Caeno
2017-Aug	C-1110	S-06516				2017-08-13	42960	227.352			Maui			68.4	Vegetal_litter/mix			30.8	32.9	no				2017-08-15	Yes	non-Caeno
2017-Aug	C-2829					2017-08-13	43020	143.317			Big Island			67.7	Rotting_nut/pod/seed/fruit			28.4	25.2	no				2017-08-15	No	no nematode
2017-Aug	C-3159	S-06122				2017-08-13	43080	71.8006			Big Island			62.7	Vegetal_litter/mix			29.5	25.3	no				2017-08-15	Yes	non-Caeno
2017-Aug	C-1223					2017-08-13	43200	254			Maui			68.1	Vegetal_litter/mix			28.4	31.4	no				2017-08-15	Tracks	unknown nematode
2017-Aug	C-3140					2017-08-13	43320	70.6895			Big Island			60.8	Vegetal_litter/mix			28.8	23.7	no				2017-08-15	Tracks	unknown nematode
2017-Aug	C-3136	S-05973				2017-08-13	43380	68.9469			Big Island			63.1	Vegetal_litter/mix			29.5	23.8	no				2017-08-15	Yes	non-Caeno
2017-Aug	C-2850	S-06013	Caenorhabditis briggsae			2017-08-13	43440	140.316			Big Island			67	Rotting_nut/pod/seed/fruit			30.8	25.5	no				2017-08-15	Yes	C. briggsae
2017-Aug	C-1201					2017-08-13	43500	272			Maui			67.9	Vegetal_litter/mix			29.2	29.2	no				2017-08-15	No	no nematode
2017-Aug	C-3132	S-05961				2017-08-13	43620	68.2055			Big Island			66.7	Vegetal_litter/mix			28.8	25.4	no				2017-08-15	Yes	unknown nematode
2017-Aug	C-1235	S-06515				2017-08-13	43860	272			Maui			69	Vegetal_litter/mix			29.1	26	no				2017-08-15	Yes	unknown nematode
2017-Aug	C-3180	S-05994				2017-08-13	44040	68.1564			Big Island			66.7	Vegetal_litter/mix			28.1	24.2	no				2017-08-15	Yes	non-Caeno
2017-Aug	C-1239	S-06606				2017-08-13	44160	329			Maui			67.8	Vegetal_litter/mix			27.7	30.8	no				2017-08-15	Yes	non-Caeno
2017-Aug	C-1239	S-06616				2017-08-13	44160	329			Maui			67.8	Vegetal_litter/mix			27.7	30.8	no				2017-08-15	Yes	non-Caeno
2017-Aug	C-1239	S-06617				2017-08-13	44160	329			Maui			67.8	Vegetal_litter/mix			27.7	30.8	no				2017-08-15	Yes	non-Caeno
2017-Aug	C-2882					2017-08-13	44160	68.5407			Big Island			64.1	Vegetal_litter/mix			28.1	23.3	no				2017-08-15	Tracks	unknown nematode
2017-Aug	C-1243					2017-08-13	44400	334			Maui			71.7	Rotting_nut/pod/seed/fruit			27	26.4	no				2017-08-15	No	no nematode
2017-Aug	C-2886					2017-08-13	44400	76.7594			Big Island			69.2	Rotting_nut/pod/seed/fruit			27.4	25.3	no				2017-08-15	Tracks	unknown nematode
2017-Aug	C-1247					2017-08-13	44760	386			Maui			75	Arthropod			25.6	24	no				2017-08-15	No	no nematode
2017-Aug	C-1111					2017-08-13	45060	399.106			Maui			64	Vegetal_litter/mix			29.5	27.1	no				2017-08-15	No	no nematode
2017-Aug	C-1254	S-06493				2017-08-13	45120	386			Maui			77.1	Vegetal_litter/mix			26.3	24	no				2017-08-15	Yes	non-Caeno
2017-Aug	C-1254	S-06498				2017-08-13	45120	386			Maui			77.1	Vegetal_litter/mix			26.3	24	no				2017-08-15	Yes	non-Caeno
2017-Aug	C-1246					2017-08-13	45240	409.471			Maui			75.4	Rotting_nut/pod/seed/fruit			24.9	24.9	no				2017-08-15	Tracks	unknown nematode
2017-Aug	C-1250					2017-08-13	45540	411.62			Maui			66.8	Rotting_nut/pod/seed/fruit			28.4		no				2017-08-15	No	no nematode
2017-Aug	C-1055					2017-08-13	46200	444.303			Maui			61	Rotting_nut/pod/seed/fruit			31.7	32.1	no				2017-08-15	No	no nematode
2017-Aug	C-1258					2017-08-13	46380	464.947			Maui			66.3	Vegetal_litter/mix			29.1	27.9	no				2017-08-15	Tracks	unknown nematode
2017-Aug	C-1203	S-06518				2017-08-13	46680	469.347			Maui			70.2	Vegetal_litter/mix			26.3	24.3	no				2017-08-15	Yes	non-Caeno
2017-Aug	C-2825					2017-08-13	47640	377.786			Big Island			77.8	Vegetal_litter/mix			23.7	20.7	no				2017-08-15	Tracks	unknown nematode
2017-Aug	C-2883	S-06051				2017-08-13	47760	361.589			Big Island			67.7	Vegetal_litter/mix			28.8	23.8	no				2017-08-15	Yes	non-Caeno
2017-Aug	C-2883	S-06056				2017-08-13	47760	361.589			Big Island			67.7	Vegetal_litter/mix			28.8	23.8	no				2017-08-15	Yes	unknown nematode
2017-Aug	C-2883	S-06069				2017-08-13	47760	361.589			Big Island			67.7	Vegetal_litter/mix			28.8	23.8	no				2017-08-15	Yes	non-Caeno
2017-Aug	C-2883	S-06070				2017-08-13	47760	361.589			Big Island			67.7	Vegetal_litter/mix			28.8	23.8	no				2017-08-15	Yes	unknown nematode
2017-Aug	C-2821	S-06081				2017-08-13	48300	358.66			Big Island			76	Vegetal_litter/mix			26.4	21.3	no				2017-08-15	Yes	non-Caeno
2017-Aug	C-2821	S-06152				2017-08-13	48300	358.66			Big Island			76	Vegetal_litter/mix			26.4	21.3	no				2017-08-15	Yes	non-Caeno
2017-Aug	C-2866	S-05980				2017-08-13	48480	357.405			Big Island			65.9	Vegetal_litter/mix			27.4	23.2	no				2017-08-15	Yes	unknown nematode
2017-Aug	C-2866	S-06015				2017-08-13	48480	357.405			Big Island			65.9	Vegetal_litter/mix			27.4	23.2	no				2017-08-15	Yes	non-Caeno
2017-Aug	C-2866	S-06016				2017-08-13	48480	357.405			Big Island			65.9	Vegetal_litter/mix			27.4	23.2	no				2017-08-15	Yes	non-Caeno
2017-Aug	C-2903	S-06102				2017-08-13	48480	375.557			Big Island			62.4	Vegetal_litter/mix			28.1	23.5	no				2017-08-15	Yes	non-Caeno
2017-Aug	C-2903	S-06103				2017-08-13	48480	375.557			Big Island			62.4	Vegetal_litter/mix			28.1	23.5	no				2017-08-15	Yes	non-Caeno
2017-Aug	C-2903	S-06137				2017-08-13	48480	375.557			Big Island			62.4	Vegetal_litter/mix			28.1	23.5	no				2017-08-15	Yes	non-Caeno
2017-Aug	C-1056	S-06533				2017-08-13	49560	473.747			Maui			73.1	Vegetal_litter/mix			24.9	21.2	no				2017-08-15	Yes	non-Caeno
2017-Aug	C-1056	S-06534				2017-08-13	49560	473.747			Maui			73.1	Vegetal_litter/mix			24.9	21.2	no				2017-08-15	Yes	non-Caeno
2017-Aug	C-1207					2017-08-13	49560	450			Maui			70.7	Vegetal_litter/mix			25.7	25.1	no				2017-08-15	No	no nematode
2017-Aug	C-1211	S-06520				2017-08-13	50580	414.27			Maui			78	Vegetal_litter/mix			24.3	23.6	no				2017-08-15	Yes	non-Caeno
2017-Aug	C-0748					2017-08-13	50640	399.752			Maui			79.5	Rotting_nut/pod/seed/fruit			23.6	23.6	no				2017-08-15	No	no nematode
2017-Aug	C-2870	S-06079				2017-08-13	50820	278.303			Big Island			72	Vegetal_litter/mix			26.7	28	no				2017-08-15	Yes	non-Caeno
2017-Aug	C-2874	S-05998				2017-08-13	51300	273.687			Big Island			71	Vegetal_litter/mix			23.7	23.8	no				2017-08-15	Yes	unknown nematode
2017-Aug	C-2862					2017-08-13	51360	165.255			Big Island			65.7	Vegetal_litter/mix			25.1	25.4	no				2017-08-15	No	no nematode
2017-Aug	C-2835	S-06123				2017-08-13	51720	166.958			Big Island			65.7	Vegetal_litter/mix			28	26.3	no				2017-08-15	Yes	unknown nematode
2017-Aug	C-2831	S-06284				2017-08-13	51780	137.91			Big Island			64.6	Vegetal_litter/mix			28.1	24.6	no				2017-08-15	Yes	non-Caeno
2017-Aug	C-2843	S-06169				2017-08-13	51900	123.221			Big Island			70.6	Vegetal_litter/mix			26	23.4	no				2017-08-15	Yes	non-Caeno
2017-Aug	C-2843	S-06189				2017-08-13	51900	123.221			Big Island			70.6	Vegetal_litter/mix			26	23.4	no				2017-08-15	Yes	non-Caeno
2017-Aug	C-2843	S-06190				2017-08-13	51900	123.221			Big Island			70.6	Vegetal_litter/mix			26	23.4	no				2017-08-15	Yes	non-Caeno
2017-Aug	C-2843	S-06191				2017-08-13	51900	123.221			Big Island			70.6	Vegetal_litter/mix			26	23.4	no				2017-08-15	Yes	non-Caeno
2017-Aug	C-2904	S-06104				2017-08-13	52260	129.223			Big Island			72	Vegetal_litter/mix			26	22.7	no				2017-08-15	Yes	non-Caeno
2017-Aug	C-2904	S-06111				2017-08-13	52260	129.223			Big Island			72	Vegetal_litter/mix			26	22.7	no				2017-08-15	Yes	non-Caeno
2017-Aug	C-2904	S-06112				2017-08-13	52260	129.223			Big Island			72	Vegetal_litter/mix			26	22.7	no				2017-08-15	Yes	non-Caeno
2017-Aug	C-2904	S-06193				2017-08-13	52260	129.223			Big Island			72	Vegetal_litter/mix			26	22.7	no				2017-08-15	Yes	non-Caeno
2017-Aug	C-2839	S-06159				2017-08-13	52320	121.781			Big Island			70.2	Vegetal_litter/mix			26.7	24.1	no				2017-08-15	Yes	non-Caeno
2017-Aug	C-2839	S-06181				2017-08-13	52320	121.781			Big Island			70.2	Vegetal_litter/mix			26.7	24.1	no				2017-08-15	Yes	non-Caeno
2017-Aug	C-2839	S-06182				2017-08-13	52320	121.781			Big Island			70.2	Vegetal_litter/mix			26.7	24.1	no				2017-08-15	Yes	non-Caeno
2017-Aug	C-2839	S-06200				2017-08-13	52320	121.781			Big Island			70.2	Vegetal_litter/mix			26.7	24.1	no				2017-08-15	Yes	non-Caeno
2017-Aug	C-2888	S-06278				2017-08-13	52380	117.422			Big Island			71.7	Vegetal_litter/mix			26.7	22.7	no				2017-08-15	Yes	non-Caeno
2017-Aug	C-2851					2017-08-13	52560	127.226			Big Island			67	Fungus			28.1	23.5	no				2017-08-15	No	no nematode
2017-Aug	C-2887	S-06158				2017-08-13	52740	122.453			Big Island			75	Vegetal_litter/mix			26	22.1	no				2017-08-15	Yes	non-Caeno
2017-Aug	C-2889	S-05974				2017-08-13	52860	122.949			Big Island			71.1	Vegetal_litter/mix			27.4	23.7	no				2017-08-15	Yes	non-Caeno
2017-Aug	C-2889	S-05975				2017-08-13	52860	122.949			Big Island			71.1	Vegetal_litter/mix			27.4	23.7	no				2017-08-15	Yes	non-Caeno
2017-Aug	C-0342					2017-08-13	54780	373.632			Maui	Waihe'e Ridge Trail		77.8	Vegetal_litter/mix			25.6	29.4	no				2017-08-15	Tracks	unknown nematode
2017-Aug	C-0350					2017-08-13	54960	369			Maui	Waihe'e Ridge Trail		80.3	Rotting_flower			24.9	28.8	no				2017-08-15	No	no nematode
2017-Aug	C-1127					2017-08-13	54960	358.419			Maui	Waihe'e Ridge Trail		65.4	Rotting_nut/pod/seed/fruit			29.5	30.9	no				2017-08-15	No	no nematode
2017-Aug	C-0354	S-06612				2017-08-13	55080	378			Maui	Waihe'e Ridge Trail		81.9	Vegetal_litter/mix			24.3	27.2	no				2017-08-15	Yes	non-Caeno
2017-Aug	C-0354	S-06613				2017-08-13	55080	378			Maui	Waihe'e Ridge Trail		81.9	Vegetal_litter/mix			24.3	27.2	no				2017-08-15	Yes	non-Caeno
2017-Aug	C-0354	S-06614				2017-08-13	55080	378			Maui	Waihe'e Ridge Trail		81.9	Vegetal_litter/mix			24.3	27.2	no				2017-08-15	Yes	non-Caeno
2017-Aug	C-0354	S-06615				2017-08-13	55080	378			Maui	Waihe'e Ridge Trail		81.9	Vegetal_litter/mix			24.3	27.2	no				2017-08-15	Yes	non-Caeno
2017-Aug	C-0358					2017-08-13	55260	398			Maui	Waihe'e Ridge Trail		80	Rotting_nut/pod/seed/fruit			25.6	30.1	no				2017-08-15	No	no nematode
2017-Aug	C-0303					2017-08-13	55440	423			Maui	Waihe'e Ridge Trail		82.7	Vegetal_litter/mix			24.9	25.3	no				2017-08-15	No	no nematode
2017-Aug	C-1130	S-06506				2017-08-13	55560	410.254			Maui	Waihe'e Ridge Trail		81.3	Fungus			26	24	no				2017-08-15	Yes	non-Caeno
2017-Aug	C-1130	S-06507				2017-08-13	55560	410.254			Maui	Waihe'e Ridge Trail		81.3	Fungus			26	24	no				2017-08-15	Yes	non-Caeno
2017-Aug	C-1130	S-06508				2017-08-13	55560	410.254			Maui	Waihe'e Ridge Trail		81.3	Fungus			26	24	no				2017-08-15	Yes	non-Caeno
2017-Aug	C-0307					2017-08-13	55620	423			Maui	Waihe'e Ridge Trail		86.8	Vegetal_litter/mix			24.9	23.8	no				2017-08-15	Tracks	unknown nematode
2017-Aug	C-0311					2017-08-13	55800	429.555			Maui	Waihe'e Ridge Trail		86.8	Vegetal_litter/mix			24.9	22.6	yes	13		A	2017-08-15	No	no nematode
2017-Aug	C-0315					2017-08-13	55920	415.493			Maui	Waihe'e Ridge Trail		86	Fungus			24.9	21.7	yes	13		A	2017-08-15	No	no nematode
2017-Aug	C-1131					2017-08-13	55920	412.354			Maui	Waihe'e Ridge Trail		86.3	Vegetal_litter/mix			24.9	22.3	yes	13		A	2017-08-15	Tracks	unknown nematode
2017-Aug	C-1215					2017-08-13	55920	439			Maui	Waihe'e Ridge Trail		86.3	Vegetal_litter/mix			24.9	21.7	yes	13		A	2017-08-15	Tracks	unknown nematode
2017-Aug	C-2885	S-06067				2017-08-13	55980	244.769			Big Island			65.5	Vegetal_litter/mix			28.1	24.4	no				2017-08-15	Yes	non-Caeno
2017-Aug	C-2885	S-06068				2017-08-13	55980	244.769			Big Island			65.5	Vegetal_litter/mix			28.1	24.4	no				2017-08-15	Yes	non-Caeno
2017-Aug	C-0319					2017-08-13	56100	415.586			Maui	Waihe'e Ridge Trail		86.8	Vegetal_litter/mix			23.6	21.2	yes	13		B	2017-08-15	No	no nematode
2017-Aug	C-1128					2017-08-13	56100	411.768			Maui	Waihe'e Ridge Trail		86.3	Vegetal_litter/mix			24.9	22.8	yes	13		B	2017-08-15	Tracks	unknown nematode
2017-Aug	C-1219					2017-08-13	56100	439			Maui	Waihe'e Ridge Trail		86.8	Vegetal_litter/mix			23.6	21.6	yes	13		B	2017-08-15	Tracks	unknown nematode
2017-Aug	C-0323					2017-08-13	56220	424.963			Maui	Waihe'e Ridge Trail		87.7	Vegetal_litter/mix			23.6	20.4	yes	13		C	2017-08-15	No	no nematode
2017-Aug	C-1133					2017-08-13	56220	411.072			Maui	Waihe'e Ridge Trail		87.7	Vegetal_litter/mix			23.6	21.7	yes	13		C	2017-08-15	Tracks	unknown nematode
2017-Aug	C-1140					2017-08-13	56220	439			Maui	Waihe'e Ridge Trail		87.7	Vegetal_litter/mix			23.6	21.3	yes	13		C	2017-08-15	No	no nematode
2017-Aug	C-2861	S-05989				2017-08-13	56220	245.753			Big Island			66.1	Vegetal_litter/mix			28.8	24.2	no				2017-08-15	Yes	non-Caeno
2017-Aug	C-2861	S-05990				2017-08-13	56220	245.753			Big Island			66.1	Vegetal_litter/mix			28.8	24.2	no				2017-08-15	Yes	non-Caeno
2017-Aug	C-2861	S-06001	Caenorhabditis briggsae			2017-08-13	56220	245.753			Big Island			66.1	Vegetal_litter/mix			28.8	24.2	no				2017-08-15	Yes	C. briggsae
2017-Aug	C-2861	S-06041	Caenorhabditis briggsae			2017-08-13	56220	245.753			Big Island			66.1	Vegetal_litter/mix			28.8	24.2	no				2017-08-15	Yes	C. briggsae
2017-Aug	C-0327					2017-08-13	56340	418.161			Maui	Waihe'e Ridge Trail		87.8	Vegetal_litter/mix			23.6	21.2	yes	13		D	2017-08-15	Tracks	unknown nematode
2017-Aug	C-1132	S-06509				2017-08-13	56340	439			Maui			87.8	Vegetal_litter/mix			23.6	22.3	yes	13		D	2017-08-15	Yes	unknown nematode
2017-Aug	C-1138					2017-08-13	56340	439			Maui	Waihe'e Ridge Trail		87.8	Vegetal_litter/mix			23.6	21	yes	13		D	2017-08-15	Tracks	unknown nematode
2017-Aug	C-2857	S-06153	Caenorhabditis briggsae			2017-08-13	56340	246.048			Big Island			65.5	Vegetal_litter/mix			28.8	26.6	no				2017-08-15	Yes	C. briggsae
2017-Aug	C-2857	S-06165	Caenorhabditis briggsae			2017-08-13	56340	246.048			Big Island			65.5	Vegetal_litter/mix			28.8	26.6	no				2017-08-15	Yes	C. briggsae
2017-Aug	C-2857	S-06167	Caenorhabditis briggsae			2017-08-13	56340	246.048			Big Island			65.5	Vegetal_litter/mix			28.8	26.6	no				2017-08-15	Yes	C. briggsae
2017-Aug	C-2857	S-06168	Caenorhabditis tropicalis			2017-08-13	56340	246.048			Big Island			65.5	Vegetal_litter/mix			28.8	26.6	no				2017-08-15	Yes	C. tropicalis
2017-Aug	C-2853					2017-08-13	56400	245.859			Big Island			66.2	Rotting_nut/pod/seed/fruit			28.8	26.2	no				2017-08-15	Tracks	unknown nematode
2017-Aug	C-0331	S-06527				2017-08-13	56460	425.069			Maui	Waihe'e Ridge Trail		88.8	Vegetal_litter/mix			23.6	21.3	yes	13		E	2017-08-15	Yes	non-Caeno
2017-Aug	C-0331	S-06528				2017-08-13	56460	425.069			Maui	Waihe'e Ridge Trail		88.8	Vegetal_litter/mix			23.6	21.3	yes	13		E	2017-08-15	Yes	unknown nematode
2017-Aug	C-1119					2017-08-13	56460	413.083			Maui	Waihe'e Ridge Trail		88.8	Vegetal_litter/mix			23.6	22.3	yes	13		E	2017-08-15	Tracks	unknown nematode
2017-Aug	C-1137					2017-08-13	56460	439			Maui	Waihe'e Ridge Trail		88.8	Vegetal_litter/mix			23.6	21.4	yes	13		E	2017-08-15	Tracks	unknown nematode
2017-Aug	C-2849	S-06145	Caenorhabditis briggsae			2017-08-13	56520	244.524			Big Island			64.4	Rotting_nut/pod/seed/fruit			28.1	21.7	no				2017-08-15	Yes	C. briggsae
2017-Aug	C-2849	S-06146	Caenorhabditis briggsae			2017-08-13	56520	244.524			Big Island			64.4	Rotting_nut/pod/seed/fruit			28.1	21.7	no				2017-08-15	Yes	C. briggsae
2017-Aug	C-2849	S-06155	Caenorhabditis briggsae			2017-08-13	56520	244.524			Big Island			64.4	Rotting_nut/pod/seed/fruit			28.1	21.7	no				2017-08-15	Yes	C. briggsae
2017-Aug	C-2849	S-06156	Caenorhabditis briggsae			2017-08-13	56520	244.524			Big Island			64.4	Rotting_nut/pod/seed/fruit			28.1	21.7	no				2017-08-15	Yes	C. briggsae
2017-Aug	C-2905	S-06029				2017-08-13	56520	237.166			Big Island			67.2	Fungus			28.1	25.7	no				2017-08-15	Yes	unknown nematode
2017-Aug	C-0335					2017-08-13	56580	414.963			Maui	Waihe'e Ridge Trail		91.2	Vegetal_litter/mix			22.9	21.3	yes	13		F	2017-08-15	No	no nematode
2017-Aug	C-1136	S-06532				2017-08-13	56580	439			Maui	Waihe'e Ridge Trail		91.2	Vegetal_litter/mix			22.9	21.3	yes	13		F	2017-08-15	Yes	unknown nematode
2017-Aug	C-2845	S-06039	Caenorhabditis briggsae			2017-08-13	56580	238.145			Big Island			66.4	Rotting_nut/pod/seed/fruit			28.1	25.2	no				2017-08-15	Yes	C. briggsae
2017-Aug	C-2845	S-06141	Caenorhabditis briggsae			2017-08-13	56580	238.145			Big Island			66.4	Rotting_nut/pod/seed/fruit			28.1	25.2	no				2017-08-15	Yes	C. briggsae
2017-Aug	C-2845	S-06161				2017-08-13	56580	238.145			Big Island			66.4	Rotting_nut/pod/seed/fruit			28.1	25.2	no				2017-08-15	Yes	non-Caeno
2017-Aug	C-2845	S-06166	Caenorhabditis briggsae			2017-08-13	56580	238.145			Big Island			66.4	Rotting_nut/pod/seed/fruit			28.1	25.2	no				2017-08-15	Yes	C. briggsae
2017-Aug	C-1120					2017-08-13	56640	413.145			Maui	Waihe'e Ridge Trail		91.2	Vegetal_litter/mix			22.9	22	yes	13		F	2017-08-15	Tracks	unknown nematode
2017-Aug	C-1134	S-05559				2017-08-13	56880	458			Maui	Waihe'e Ridge Trail		92.3	Vegetal_litter/mix			23.6	22.2	no				2017-08-15	Yes	non-Caeno
2017-Aug	C-1134	S-06494				2017-08-13	56880	458			Maui	Waihe'e Ridge Trail		92.3	Vegetal_litter/mix			23.6	22.2	no				2017-08-15	Yes	non-Caeno
2017-Aug	C-1115	S-06618				2017-08-13	56940	420.153			Maui	Waihe'e Ridge Trail		81.2	Vegetal_litter/mix			26	23.5	no				2017-08-15	Yes	non-Caeno
2017-Aug	C-1115	S-06619				2017-08-13	56940	420.153			Maui	Waihe'e Ridge Trail		81.2	Vegetal_litter/mix			26	23.5	no				2017-08-15	Yes	unknown nematode
2017-Aug	C-0316	S-06595				2017-08-13	57060	429.61			Maui	Waihe'e Ridge Trail		81.3	Vegetal_litter/mix			25.3	22.9	no				2017-08-15	Yes	non-Caeno
2017-Aug	C-0316	S-06598				2017-08-13	57060	429.61			Maui	Waihe'e Ridge Trail		81.3	Vegetal_litter/mix			25.3	22.9	no				2017-08-15	Yes	non-Caeno
2017-Aug	C-0316	S-06599				2017-08-13	57060	429.61			Maui	Waihe'e Ridge Trail		81.3	Vegetal_litter/mix			25.3	22.9	no				2017-08-15	Yes	non-Caeno
2017-Aug	C-0316	S-06600				2017-08-13	57060	429.61			Maui	Waihe'e Ridge Trail		81.3	Vegetal_litter/mix			25.3	22.9	no				2017-08-15	Yes	non-Caeno
2017-Aug	C-1251	S-06537				2017-08-13	57060	458			Maui	Waihe'e Ridge Trail		91.8	Vegetal_litter/mix			23.6	22.6	no				2017-08-15	Yes	unknown nematode
2017-Aug	C-2841	S-06061				2017-08-13	57060	238.485			Big Island			69.9	Vegetal_litter/mix			26.7	23.3	no				2017-08-15	Yes	non-Caeno
2017-Aug	C-2841	S-06154				2017-08-13	57060	238.485			Big Island			69.9	Vegetal_litter/mix			26.7	23.3	no				2017-08-15	Yes	non-Caeno
2017-Aug	C-2837	S-05985				2017-08-13	57120	240.422			Big Island			64.7	Fungus			28.2	25.2	no				2017-08-15	Yes	unknown nematode
2017-Aug	C-0339					2017-08-13	57180	432.103			Maui	Waihe'e Ridge Trail		87.2	Fungus			24.7	23	no				2017-08-15	No	no nematode
2017-Aug	C-1114	S-06597	Oscheius sp.			2017-08-13	57240	434.359			Maui	Waihe'e Ridge Trail		87.2	Vegetal_litter/mix			24.7	22.9	no				2017-08-15	Yes	non-Caeno
2017-Aug	C-1135	S-06539				2017-08-13	57240	444			Maui	Waihe'e Ridge Trail		95.6	Vegetal_litter/mix			23.6	22.6	no				2017-08-15	Yes	unknown nematode
2017-Aug	C-0343	S-06609	Teratorhabditis sp.			2017-08-13	57300	439.773			Maui	Waihe'e Ridge Trail		82.5	Fungus			25.3	22.8	no				2017-08-15	Yes	non-Caeno
2017-Aug	C-0343	S-06610	Caenorhabditis briggsae			2017-08-13	57300	439.773			Maui	Waihe'e Ridge Trail		82.5	Fungus			25.3	22.8	no				2017-08-15	Yes	C. briggsae
2017-Aug	C-1141	S-06501				2017-08-13	57420	444			Maui	Waihe'e Ridge Trail		92.2	Vegetal_litter/mix			23.6	22.4	no				2017-08-15	Yes	non-Caeno
2017-Aug	C-1141	S-06519				2017-08-13	57420	444			Maui	Waihe'e Ridge Trail		92.2	Vegetal_litter/mix			23.6	22.4	no				2017-08-15	Yes	non-Caeno
2017-Aug	C-2833					2017-08-13	57540	244.999			Big Island			66.1	Rotting_nut/pod/seed/fruit			28.1	28.1	no				2017-08-15	No	no nematode
2017-Aug	C-2985	S-06157				2017-08-13	57540	245.608			Big Island			61.4	Rotting_nut/pod/seed/fruit			29.5	28.1	no				2017-08-15	Yes	non-Caeno
2017-Aug	C-0347					2017-08-13	57600	444.253			Maui	Waihe'e Ridge Trail		89.6	Rotting_flower			24	22.6	no				2017-08-15	Tracks	unknown nematode
2017-Aug	C-1165					2017-08-13	57600	478			Maui	Waihe'e Ridge Trail		90.3	Vegetal_litter/mix			23.6	22.1	no				2017-08-15	Tracks	unknown nematode
2017-Aug	C-2827	S-06105	Caenorhabditis tropicalis			2017-08-13	57720	244.69			Big Island			68	Rotting_flower			23.7	25.3	no				2017-08-15	Yes	C. tropicalis
2017-Aug	C-2827	S-06106				2017-08-13	57720	244.69			Big Island			68	Rotting_flower			23.7	25.3	no				2017-08-15	Yes	non-Caeno
2017-Aug	C-2827	S-06195	Caenorhabditis tropicalis			2017-08-13	57720	244.69			Big Island			68	Rotting_flower			23.7	25.3	no				2017-08-15	Yes	C. tropicalis
2017-Aug	C-2827	S-06196				2017-08-13	57720	244.69			Big Island			68	Rotting_flower			23.7	25.3	no				2017-08-15	Yes	non-Caeno
2017-Aug	C-2973	S-06172				2017-08-13	57720	246.901			Big Island			64.3	Rotting_nut/pod/seed/fruit			28.1	24.7	no				2017-08-15	Yes	non-Caeno
2017-Aug	C-1126	S-06545				2017-08-13	57840	432.271			Maui	Waihe'e Ridge Trail		81.8	Fungus			25.3	22.4	no				2017-08-15	Yes	non-Caeno
2017-Aug	C-1126	S-06546				2017-08-13	57840	432.271			Maui	Waihe'e Ridge Trail		81.8	Fungus			25.3	22.4	no				2017-08-15	Yes	non-Caeno
2017-Aug	C-1161	S-06538				2017-08-13	57840	478			Maui	Waihe'e Ridge Trail		88.6	Vegetal_litter/mix			23.6	22.4	no				2017-08-15	Yes	unknown nematode
2017-Aug	C-2970	S-06151				2017-08-13	57840	244			Big Island			65.2	Rotting_nut/pod/seed/fruit			27.4	24.2	no				2017-08-15	Yes	unknown nematode
2017-Aug	C-2970	S-06180				2017-08-13	57840	244			Big Island			65.2	Rotting_nut/pod/seed/fruit			27.4	24.2	no				2017-08-15	Yes	unknown nematode
2017-Aug	C-1124					2017-08-13	57900	447.588			Maui	Waihe'e Ridge Trail		83.3	Vegetal_litter/mix			24	22.2	no				2017-08-15	Tracks	unknown nematode
2017-Aug	C-1123					2017-08-13	57960	452.04			Maui	Waihe'e Ridge Trail		84.3	Rotting_nut/pod/seed/fruit			24.7	22.2	no				2017-08-15	No	no nematode
2017-Aug	C-2847					2017-08-13	57960	246.286			Big Island			67.8	Rotting_flower			28.1	25.9	no				2017-08-15	No	no nematode
2017-Aug	C-3026	S-06038	Oscheius sp.			2017-08-13	58020	247.909			Big Island			68.1	Rotting_nut/pod/seed/fruit			28.1	25	no				2017-08-15	Yes	non-Caeno
2017-Aug	C-1157					2017-08-13	58080	463			Maui	Waihe'e Ridge Trail		90.3	Vegetal_litter/mix			23.6	23.2	no				2017-08-15	Tracks	unknown nematode
2017-Aug	C-1153	S-06540				2017-08-13	58200	463			Maui	Waihe'e Ridge Trail		89.3	Rotting_nut/pod/seed/fruit			23.6	23.8	no				2017-08-15	Yes	unknown nematode
2017-Aug	C-1153	S-06544				2017-08-13	58200	463			Maui	Waihe'e Ridge Trail		89.3	Rotting_nut/pod/seed/fruit			23.6	23.8	no				2017-08-15	Yes	unknown nematode
2017-Aug	C-2965	S-06071				2017-08-13	58260	246.097			Big Island			67.2	Vegetal_litter/mix			26.7	22.1	no				2017-08-15	Yes	non-Caeno
2017-Aug	C-3029	S-06131				2017-08-13	58380	249.584			Big Island			60.9	Rotting_nut/pod/seed/fruit			30.2	27.4	no				2017-08-15	Yes	unknown nematode
2017-Aug	C-1122					2017-08-13	58680	472.852			Maui	Waihe'e Ridge Trail		78.5	Vegetal_litter/mix			26	23.9	no				2017-08-15	Tracks	unknown nematode
2017-Aug	C-1149	S-06517				2017-08-13	58680	463			Maui	Waihe'e Ridge Trail		88.8	Vegetal_litter/mix			23.6	22.9	no				2017-08-15	Yes	non-Caeno
2017-Aug	C-0320	S-06611				2017-08-13	58800	462.314			Maui	Waihe'e Ridge Trail		80.4	Rotting_nut/pod/seed/fruit			25.3	23.3	no				2017-08-15	Yes	unknown nematode
2017-Aug	C-1145					2017-08-13	58800	463			Maui	Waihe'e Ridge Trail		89.3	Vegetal_litter/mix			23.6	22.9	no				2017-08-15	Tracks	unknown nematode
2017-Aug	C-2969	S-05981				2017-08-13	58800	248.02			Big Island			70.1	Fungus			26	23.1	no				2017-08-15	Yes	non-Caeno
2017-Aug	C-2969	S-05982				2017-08-13	58800	248.02			Big Island			70.1	Fungus			26	23.1	no				2017-08-15	Yes	non-Caeno
2017-Aug	C-2969	S-05983				2017-08-13	58800	248.02			Big Island			70.1	Fungus			26	23.1	no				2017-08-15	Yes	non-Caeno
2017-Aug	C-2969	S-05988				2017-08-13	58800	248.02			Big Island			70.1	Fungus			26	23.1	no				2017-08-15	Yes	non-Caeno
2017-Aug	C-3027	S-06037				2017-08-13	58800	249.804			Big Island			70.6	Vegetal_litter/mix			26	25.4	no				2017-08-15	Yes	non-Caeno
2017-Aug	C-3027	S-06066				2017-08-13	58800	249.804			Big Island			70.6	Vegetal_litter/mix			26	25.4	no				2017-08-15	Yes	non-Caeno
2017-Aug	C-1118					2017-08-13	58920	447.491			Maui	Waihe'e Ridge Trail		82.3	Vegetal_litter/mix			25.3	23.2	no				2017-08-15	Tracks	unknown nematode
2017-Aug	C-3028	S-06285	Caenorhabditis briggsae			2017-08-13	58980	247.479			Big Island			69.1	Vegetal_litter/mix			26	22	no				2017-08-15	Yes	C. briggsae
2017-Aug	C-0351	S-06502				2017-08-13	59040	450.302			Maui	Waihe'e Ridge Trail		82.5	Vegetal_litter/mix			25.3	22.5	no				2017-08-15	Yes	unknown nematode
2017-Aug	C-0351	S-06503				2017-08-13	59040	450.302			Maui	Waihe'e Ridge Trail		82.5	Vegetal_litter/mix			25.3	22.5	no				2017-08-15	Yes	unknown nematode
2017-Aug	C-1197	S-06491	Oscheius sp.			2017-08-13	59040	478			Maui	Waihe'e Ridge Trail		91.2	Vegetal_litter/mix			23.6	23.1	no				2017-08-15	Yes	non-Caeno
2017-Aug	C-1197	S-06492	Oscheius sp.			2017-08-13	59040	478			Maui	Waihe'e Ridge Trail		91.2	Vegetal_litter/mix			23.6	23.1	no				2017-08-15	Yes	non-Caeno
2017-Aug	C-1197	S-06522	Oscheius sp.			2017-08-13	59040	478			Maui	Waihe'e Ridge Trail		91.2	Vegetal_litter/mix			23.6	23.1	no				2017-08-15	Yes	non-Caeno
2017-Aug	C-1197	S-06523	Oscheius sp.			2017-08-13	59040	478			Maui	Waihe'e Ridge Trail		91.2	Vegetal_litter/mix			23.6	23.1	no				2017-08-15	Yes	non-Caeno
2017-Aug	C-3031	S-06021				2017-08-13	59040	246.616			Big Island			73.5	Fungus			26	22.1	no				2017-08-15	Yes	non-Caeno
2017-Aug	C-3031	S-06022	Caenorhabditis briggsae			2017-08-13	59040	246.616			Big Island			73.5	Fungus			26	22.1	no				2017-08-15	Yes	C. briggsae
2017-Aug	C-3031	S-06023	Caenorhabditis briggsae			2017-08-13	59040	246.616			Big Island			73.5	Fungus			26	22.1	no				2017-08-15	Yes	C. briggsae
2017-Aug	C-3031	S-06072	Caenorhabditis briggsae			2017-08-13	59040	246.616			Big Island			73.5	Fungus			26	22.1	no				2017-08-15	Yes	C. briggsae
2017-Aug	C-0355	S-06521	Caenorhabditis briggsae			2017-08-13	59160	439.65			Maui	Waihe'e Ridge Trail		81.8	Rotting_nut/pod/seed/fruit			25.3	22.8	no				2017-08-15	Yes	C. briggsae
[truncated: 7,250 more rows]

## Sheet: Supplemental File 3
collection_type	land_cover	n_cols	perc_of_total_cols	total_cols_in_class	perc_of_cols_in_class	habitat_class
C. elegans	Mesic Forest	38	0.844257	540	7.03704	native
C. elegans	Other	4	0.0888691	133	3.00752	native
C. elegans	Wet Forest	26	0.577649	502	5.17928	native
C. tropicalis	Wet Forest	1	0.0222173	502	0.199203	native
C. briggsae	Mesic Forest	6	0.133304	540	1.11111	native
C. briggsae	Wet Forest	2	0.0444346	502	0.398406	native
other-Caeno	Wet Forest	1	0.0222173	502	0.199203	native
non-Caeno	Mesic Forest	157	3.48811	540	29.0741	native
non-Caeno	Other	41	0.910909	133	30.8271	native
non-Caeno	Wet Forest	106	2.35503	502	21.1155	native
unknown nematode	Mesic Forest	175	3.88802	540	32.4074	native
unknown nematode	Other	47	1.04421	133	35.3383	native
unknown nematode	Wet Forest	196	4.35459	502	39.0438	native
no nematode	Mesic Forest	164	3.64363	540	30.3704	native
no nematode	Other	41	0.910909	133	30.8271	native
no nematode	Wet Forest	170	3.77694	502	33.8645	native
C. elegans	Developed	2	0.0444346	121	1.65289	introduced
C. elegans	Mesic Forest	67	1.48856	1580	4.24051	introduced
C. elegans	Other	3	0.0666519	336	0.892857	introduced
C. elegans	Tree Plantation	1	0.0222173	265	0.377358	introduced
C. elegans	Wet Forest	1	0.0222173	361	0.277008	introduced
C. tropicalis	Developed	1	0.0222173	121	0.826446	introduced
C. tropicalis	Mesic Forest	7	0.155521	1580	0.443038	introduced
C. tropicalis	Other	2	0.0444346	336	0.595238	introduced
C. tropicalis	Tree Plantation	3	0.0666519	265	1.13208	introduced
C. tropicalis	Wet Forest	4	0.0888691	361	1.10803	introduced
C. briggsae	Developed	6	0.133304	121	4.95868	introduced
C. briggsae	Mesic Forest	42	0.933126	1580	2.65823	introduced
C. briggsae	Other	15	0.333259	336	4.46429	introduced
C. briggsae	Tree Plantation	12	0.266607	265	4.5283	introduced
C. briggsae	Wet Forest	25	0.555432	361	6.92521	introduced
other-Caeno	Developed	3	0.0666519	121	2.47934	introduced
other-Caeno	Mesic Forest	17	0.377694	1580	1.07595	introduced
other-Caeno	Other	5	0.111086	336	1.4881	introduced
other-Caeno	Tree Plantation	1	0.0222173	265	0.377358	introduced
other-Caeno	Wet Forest	4	0.0888691	361	1.10803	introduced
non-Caeno	Developed	28	0.622084	121	23.1405	introduced
non-Caeno	Mesic Forest	458	10.1755	1580	28.9873	introduced
non-Caeno	Other	103	2.28838	336	30.6548	introduced
non-Caeno	Tree Plantation	73	1.62186	265	27.5472	introduced
non-Caeno	Wet Forest	98	2.17729	361	27.1468	introduced
unknown nematode	Developed	46	1.022	121	38.0165	introduced
unknown nematode	Mesic Forest	606	13.4637	1580	38.3544	introduced
unknown nematode	Other	99	2.19951	336	29.4643	introduced
unknown nematode	Tree Plantation	136	3.02155	265	51.3208	introduced
unknown nematode	Wet Forest	135	2.99933	361	37.3961	introduced
no nematode	Developed	35	0.777605	121	28.9256	introduced
no nematode	Mesic Forest	383	8.50922	1580	24.2405	introduced
no nematode	Other	109	2.42168	336	32.4405	introduced
no nematode	Tree Plantation	39	0.866474	265	14.717	introduced
no nematode	Wet Forest	94	2.08842	361	26.0388	introduced
C. elegans	Developed	14	0.311042	334	4.19162	disturbed
C. elegans	Wet Forest	1	0.0222173	84	1.19048	disturbed
C. tropicalis	Developed	4	0.0888691	334	1.1976	disturbed
C. tropicalis	Other	3	0.0666519	139	2.15827	disturbed
C. tropicalis	Wet Forest	1	0.0222173	84	1.19048	disturbed
C. briggsae	Developed	22	0.48878	334	6.58683	disturbed
C. briggsae	Mesic Forest	12	0.266607	96	12.5	disturbed
C. briggsae	Other	14	0.311042	139	10.0719	disturbed
other-Caeno	Developed	1	0.0222173	334	0.299401	disturbed
other-Caeno	Other	1	0.0222173	139	0.719424	disturbed
other-Caeno	Wet Forest	1	0.0222173	84	1.19048	disturbed
non-Caeno	Developed	89	1.97734	334	26.6467	disturbed
non-Caeno	Mesic Forest	24	0.533215	96	25	disturbed
non-Caeno	Other	42	0.933126	139	30.2158	disturbed
non-Caeno	Wet Forest	18	0.399911	84	21.4286	disturbed
unknown nematode	Developed	113	2.51055	334	33.8323	disturbed
unknown nematode	Mesic Forest	43	0.955343	96	44.7917	disturbed
unknown nematode	Other	46	1.022	139	33.0935	disturbed
unknown nematode	Wet Forest	35	0.777605	84	41.6667	disturbed
no nematode	Developed	91	2.02177	334	27.2455	disturbed
no nematode	Mesic Forest	17	0.377694	96	17.7083	disturbed
no nematode	Other	33	0.73317	139	23.741	disturbed
no nematode	Wet Forest	28	0.622084	84	33.3333	disturbed

## Sheet: Supplemental File 4
substrate	collection_type	col_type_per_substrate	total_substrates	perc_col_type_per_substrate
flower	C. elegans	18	274	6.56934
vegetal litter	C. elegans	54	2757	1.95865
fruit/nut/pod/seed	C. elegans	78	938	8.31557
wood	C. elegans	2	69	2.89855
soil	C. elegans	2	149	1.34228
fungus	C. elegans	3	185	1.62162
fruit/nut/pod/seed	C. tropicalis	11	938	1.17271
flower	C. tropicalis	7	274	2.55474
other	C. tropicalis	1	41	2.43902
vegetal litter	C. tropicalis	6	2757	0.217628
soil	C. tropicalis	1	149	0.671141
flower	C. briggsae	28	274	10.219
fruit/nut/pod/seed	C. briggsae	48	938	5.11727
vegetal litter	C. briggsae	69	2757	2.50272
fungus	C. briggsae	7	185	3.78378
compost	C. briggsae	1	14	7.14286
soil	C. briggsae	3	149	2.01342
flower	other-Caeno	12	274	4.37956
fruit/nut/pod/seed	other-Caeno	14	938	1.49254
vegetal litter	other-Caeno	8	2757	0.29017
fruit/nut/pod/seed	non-Caeno	200	938	21.322
vegetal litter	non-Caeno	893	2757	32.3903
fungus	non-Caeno	40	185	21.6216
mollusk	non-Caeno	1	8	12.5
flower	non-Caeno	34	274	12.4088
wood	non-Caeno	19	69	27.5362
other	non-Caeno	9	41	21.9512
arthropod	non-Caeno	6	35	17.1429
compost	non-Caeno	3	14	21.4286
soil	non-Caeno	36	149	24.1611
moss	non-Caeno	2	31	6.45161
fruit/nut/pod/seed	unknown nematode	297	938	31.6631
vegetal litter	unknown nematode	1140	2757	41.3493
fungus	unknown nematode	57	185	30.8108
flower	unknown nematode	48	274	17.5182
other	unknown nematode	13	41	31.7073
arthropod	unknown nematode	1	35	2.85714
wood	unknown nematode	26	69	37.6812
compost	unknown nematode	7	14	50
soil	unknown nematode	73	149	48.9933
moss	unknown nematode	16	31	51.6129
arthropod	no nematode	28	35	80
vegetal litter	no nematode	587	2757	21.2913
other	no nematode	18	41	43.9024
fruit/nut/pod/seed	no nematode	290	938	30.9168
flower	no nematode	127	274	46.3504
mollusk	no nematode	7	8	87.5
wood	no nematode	22	69	31.8841
fungus	no nematode	78	185	42.1622
compost	no nematode	3	14	21.4286
soil	no nematode	34	149	22.8188
moss	no nematode	13	31	41.9355

## Sheet: Supplemental File 5
project	c_label	s_label	collection_type	env_par	value
2017-Aug	C-0065	S-05096	C. briggsae	substrate_temperature	21.8
2017-Aug	C-0080	S-05074	C. tropicalis	substrate_temperature	24.4
2017-Aug	C-0094	S-05047	C. briggsae	substrate_temperature	32.9
2017-Aug	C-0096	S-05049	C. briggsae	substrate_temperature	27.9
2017-Aug	C-0097	S-05035	C. briggsae	substrate_temperature	28
2017-Aug	C-0085	S-05097	C. tropicalis	substrate_temperature	22.9
2017-Aug	C-0223	S-05274	C. briggsae	substrate_temperature	23.4
2017-Aug	C-0119	S-05171	C. briggsae	substrate_temperature	24.3
2017-Aug	C-0666	S-05421	C. briggsae	substrate_temperature	20.8
2017-Aug	C-0253	S-05580	C. briggsae	substrate_temperature	23.2
2017-Aug	C-1044	S-07474	C. briggsae	substrate_temperature	22.8
2017-Aug	C-1047	S-05530	C. briggsae	substrate_temperature	22.4
2017-Aug	C-1041	S-05190	C. briggsae	substrate_temperature	22.5
2017-Aug	C-1074	S-05661	C. briggsae	substrate_temperature	22.9
2017-Aug	C-1042	S-05203	C. briggsae	substrate_temperature	21.9
2017-Aug	C-0442	S-05485	C. briggsae	substrate_temperature	21.9
2017-Aug	C-0421	S-05554	C. briggsae	substrate_temperature	22.8
2017-Aug	C-1073	S-05234	C. briggsae	substrate_temperature	23.2
2017-Aug	C-1026	S-05620	C. briggsae	substrate_temperature	22.4
2017-Aug	C-0789	S-07468	C. briggsae	substrate_temperature	23.1
2017-Aug	C-1031	S-05540	C. briggsae	substrate_temperature	22.8
2017-Aug	C-0433	S-05578	C. briggsae	substrate_temperature	23
2017-Aug	C-0800	S-07503	C. briggsae	substrate_temperature	23.7
2017-Aug	C-1033	S-05576	C. briggsae	substrate_temperature	23.2
2017-Aug	C-0799	S-05512	C. briggsae	substrate_temperature	22.8
2017-Aug	C-1032	S-05670	C. briggsae	substrate_temperature	23
2017-Aug	C-1029	S-05556	C. briggsae	substrate_temperature	22.8
2017-Aug	C-0790	S-05647	C. briggsae	substrate_temperature	22.3
2017-Aug	C-0781	S-05631	C. briggsae	substrate_temperature	21.6
2017-Aug	C-0776	S-05566	C. briggsae	substrate_temperature	22.4
2017-Aug	C-0264	S-05581	C. briggsae	substrate_temperature	21.9
2017-Aug	C-0288	S-07481	C. briggsae	substrate_temperature	22.1
2017-Aug	C-0266	S-07467	C. briggsae	substrate_temperature	22.7
2017-Aug	C-0271	S-07483	C. briggsae	substrate_temperature	23
2017-Aug	C-0280	S-05575	C. briggsae	substrate_temperature	24.2
2017-Aug	C-0846	S-05666	C. briggsae	substrate_temperature	23.5
2017-Aug	C-0317	S-05937	C. briggsae	substrate_temperature	25.6
2017-Aug	C-0878	S-05949	C. briggsae	substrate_temperature	23.1
2017-Aug	C-0314	S-05944	C. briggsae	substrate_temperature	29.2
2017-Aug	C-0923	S-05918	C. tropicalis	substrate_temperature	24.5
2017-Aug	C-0964	S-05736	C. briggsae	substrate_temperature	23.3
2017-Aug	C-1083	S-05799	C. tropicalis	substrate_temperature	22.6
2017-Aug	C-0418	S-05793	C. briggsae	substrate_temperature	18.3
2017-Aug	C-1089	S-05709	C. briggsae	substrate_temperature	23.3
2017-Aug	C-1000	S-05787	C. briggsae	substrate_temperature	24.5
2017-Aug	C-1004	S-05763	C. briggsae	substrate_temperature	24.5
2017-Aug	C-0982	S-05954	C. briggsae	substrate_temperature	23.5
2017-Aug	C-0921	S-05784	C. briggsae	substrate_temperature	23.3
2017-Aug	C-1121	S-05732	C. briggsae	substrate_temperature	22.5
2017-Aug	C-0958	S-05741	C. briggsae	substrate_temperature	23.2
2017-Aug	C-1002	S-05765	C. briggsae	substrate_temperature	22.8
2017-Aug	C-0949	S-05772	C. briggsae	substrate_temperature	25.2
2017-Aug	C-0957	S-05770	C. briggsae	substrate_temperature	27.5
2017-Aug	C-1018	S-05927	C. briggsae	substrate_temperature	24.6
2017-Aug	C-0929	S-05958	C. briggsae	substrate_temperature	24.1
2017-Aug	C-0935	S-05703	C. briggsae	substrate_temperature	24.1
2017-Aug	C-1019	S-05947	C. briggsae	substrate_temperature	24.5
2017-Aug	C-0989	S-05794	C. tropicalis	substrate_temperature	31.8
2017-Aug	C-1175	S-05886	C. elegans	substrate_temperature	19.2
2017-Aug	C-0736	S-06447	C. elegans	substrate_temperature	22.4
2017-Aug	C-3133	S-05962	C. elegans	substrate_temperature	18.7
2017-Aug	C-3178	S-06046	C. elegans	substrate_temperature	20.5
2017-Aug	C-3114	S-06174	C. elegans	substrate_temperature	19.6
2017-Aug	C-3160	S-06096	C. elegans	substrate_temperature	22.2
2017-Aug	C-3164	S-05967	C. elegans	substrate_temperature	21.2
2017-Aug	C-2767	S-06173	C. briggsae	substrate_temperature	26
2017-Aug	C-2772	S-06280	C. briggsae	substrate_temperature	24.2
2017-Aug	C-2915	S-06192	C. tropicalis	substrate_temperature	26.6
2017-Aug	C-2916	S-06055	C. briggsae	substrate_temperature	24.3
2017-Aug	C-2909	S-06150	C. tropicalis	substrate_temperature	28.3
2017-Aug	C-2906	S-05993	C. tropicalis	substrate_temperature	26.2
2017-Aug	C-2850	S-06013	C. briggsae	substrate_temperature	25.5
2017-Aug	C-2861	S-06001	C. briggsae	substrate_temperature	24.2
2017-Aug	C-2857	S-06153	C. briggsae	substrate_temperature	26.6
2017-Aug	C-2857	S-06168	C. tropicalis	substrate_temperature	26.6
2017-Aug	C-2849	S-06145	C. briggsae	substrate_temperature	21.7
2017-Aug	C-2845	S-06039	C. briggsae	substrate_temperature	25.2
2017-Aug	C-0343	S-06610	C. briggsae	substrate_temperature	22.8
2017-Aug	C-2827	S-06105	C. tropicalis	substrate_temperature	25.3
2017-Aug	C-3028	S-06285	C. briggsae	substrate_temperature	22
2017-Aug	C-3031	S-06022	C. briggsae	substrate_temperature	22.1
2017-Aug	C-0355	S-06521	C. briggsae	substrate_temperature	22.8
2017-Aug	C-1185	S-06607	C. briggsae	substrate_temperature	23.6
2017-Aug	C-3093	S-05969	C. briggsae	substrate_temperature	26.1
2017-Aug	C-3085	S-06213	C. elegans	substrate_temperature	14.7
2017-Aug	C-3097	S-06054	C. elegans	substrate_temperature	15.4
2017-Aug	C-3058	S-06322	C. elegans	substrate_temperature	15
2017-Aug	C-2805	S-06224	C. elegans	substrate_temperature	18
2017-Aug	C-1142	S-06560	C. elegans	substrate_temperature	16.9
2017-Aug	C-0365	S-06558	C. elegans	substrate_temperature	15.6
2017-Aug	C-1329	S-06571	C. elegans	substrate_temperature	18.2
2017-Aug	C-3043	S-06307	C. briggsae	substrate_temperature	19.2
2017-Aug	C-1369	S-06654	C. briggsae	substrate_temperature	15.1
2017-Aug	C-3007	S-06241	C. elegans	substrate_temperature	18
2017-Aug	C-2794	S-06294	C. briggsae	substrate_temperature	18.6
2017-Aug	C-3096	S-06245	C. briggsae	substrate_temperature	18.4
2017-Aug	C-0913	S-06734	C. briggsae	substrate_temperature	26.5
2017-Aug	C-3270	S-07107	C. elegans	substrate_temperature	18.5
2017-Aug	C-3264	S-06386	C. elegans	substrate_temperature	23.3
2017-Aug	C-3266	S-06383	C. elegans	substrate_temperature	20.4
2017-Aug	C-0376	S-06708	C. briggsae	substrate_temperature	23.5
2017-Aug	C-0380	S-06686	C. briggsae	substrate_temperature	25.4
2017-Aug	C-0380	S-06687	C. tropicalis	substrate_temperature	25.4
2017-Aug	C-0392	S-06770	C. briggsae	substrate_temperature	23
2017-Aug	C-3267	S-07204	C. briggsae	substrate_temperature	22
2017-Aug	C-0408	S-06719	C. briggsae	substrate_temperature	24.9
2017-Aug	C-0412	S-06751	C. briggsae	substrate_temperature	25.5
2017-Aug	C-0420	S-06715	C. tropicalis	substrate_temperature	24.3
2017-Aug	C-0905	S-06580	C. briggsae	substrate_temperature	22.6
2017-Aug	C-2609	S-06673	C. briggsae	substrate_temperature	25.3
2017-Aug	C-2669	S-06337	C. briggsae	substrate_temperature	26.8
2017-Aug	C-2616	S-06772	C. briggsae	substrate_temperature	23.7
2017-Aug	C-1371	S-06647	C. briggsae	substrate_temperature	26.6
2017-Aug	C-2735	S-06437	C. briggsae	substrate_temperature	24.2
2017-Aug	C-2720	S-07049	C. briggsae	substrate_temperature	24.4
2017-Aug	C-2756	S-07100	C. briggsae	substrate_temperature	23.2
2017-Aug	C-1218	S-06745	C. briggsae	substrate_temperature	27.2
2017-Aug	C-3294	S-06373	C. elegans	substrate_temperature	15.4
2017-Aug	C-1245	S-06621	C. tropicalis	substrate_temperature	29.3
2017-Aug	C-2677	S-07052	C. elegans	substrate_temperature	17.5
2017-Aug	C-2865	S-07097	C. elegans	substrate_temperature	20.6
2017-Aug	C-2527	S-06740	C. briggsae	substrate_temperature	23.1
2017-Aug	C-1489	S-06823	C. elegans	substrate_temperature	18.2
2017-Aug	C-1480	S-06857	C. elegans	substrate_temperature	20.7
2017-Aug	C-2554	S-06950	C. briggsae	substrate_temperature	27.4
2017-Aug	C-3525	S-07255	C. briggsae	substrate_temperature	24.4
2017-Aug	C-2546	S-06869	C. briggsae	substrate_temperature	24.5
2017-Aug	C-2530	S-06892	C. briggsae	substrate_temperature	24.4
2017-Aug	C-1402	S-06897	C. briggsae	substrate_temperature	24.2
2017-Aug	C-3189	S-07266	C. elegans	substrate_temperature	21.6
2017-Aug	C-2856	S-07368	C. elegans	substrate_temperature	21.9
2017-Aug	C-2840	S-07355	C. elegans	substrate_temperature	20.7
2017-Aug	C-3155	S-07385	C. elegans	substrate_temperature	21.5
2017-Aug	C-3151	S-07530	C. elegans	substrate_temperature	19.8
2017-Aug	C-2879	S-07384	C. elegans	substrate_temperature	20.5
2017-Aug	C-3143	S-07541	C. elegans	substrate_temperature	19.8
2017-Aug	C-2824	S-07420	C. elegans	substrate_temperature	20.6
2017-Aug	C-2828	S-07315	C. elegans	substrate_temperature	21.2
2017-Aug	C-3197	S-07305	C. elegans	substrate_temperature	19.4
2017-Aug	C-3201	S-07378	C. elegans	substrate_temperature	19.4
2017-Aug	C-2836	S-07228	C. elegans	substrate_temperature	20.1
2017-Aug	C-2880	S-07225	C. elegans	substrate_temperature	20.1
2017-Aug	C-3205	S-07424	C. elegans	substrate_temperature	19
2017-Aug	C-2830	S-07273	C. elegans	substrate_temperature	20.2
2017-Aug	C-2604	S-06898	C. briggsae	substrate_temperature	24
2017-Aug	C-1513	S-06906	C. briggsae	substrate_temperature	25.1
2018-Oct	C-3552-1	S-08096	C. briggsae	substrate_temperature	24
2018-Oct	C-3660	S-07932	C. briggsae	substrate_temperature	23.1
2018-Oct	C-3673	S-08033	C. tropicalis	substrate_temperature	23.2
2018-Oct	C-3661	S-08000	C. briggsae	substrate_temperature	22.8
2018-Oct	C-1293	S-08020	C. briggsae	substrate_temperature	22.8
2018-Oct	C-1287	S-07939	C. elegans	substrate_temperature	22.2
2018-Oct	C-1291	S-08039	C. briggsae	substrate_temperature	22.3
2018-Oct	C-3669	S-07881	C. tropicalis	substrate_temperature	22.3
2018-Oct	C-1424	S-07783	C. briggsae	substrate_temperature	22.2
2018-Oct	C-1432	S-07918	C. briggsae	substrate_temperature	22.3
2018-Oct	C-1446	S-07842	C. tropicalis	substrate_temperature	22.2
2018-Oct	C-1436	S-08031	C. tropicalis	substrate_temperature	21.9
2018-Oct	C-2571	S-09346	C. elegans	substrate_temperature	17.1
2018-Oct	C-2560	S-09080	C. elegans	substrate_temperature	17.5
2018-Oct	C-2597	S-09347	C. elegans	substrate_temperature	17.5
2018-Oct	C-2633-2	S-08288	C. elegans	substrate_temperature	16.8
2018-Oct	C-3442-1	S-08170	C. elegans	substrate_temperature	17.9
2018-Oct	C-3422-1	S-08146	C. elegans	substrate_temperature	17.8
2018-Oct	C-3463-2	S-08256	C. elegans	substrate_temperature	17.8
2018-Oct	C-1658	S-09043	C. elegans	substrate_temperature	17.1
2018-Oct	C-1666	S-09066	C. elegans	substrate_temperature	17.1
2018-Oct	C-1637	S-08129	C. elegans	substrate_temperature	16.6
2018-Oct	C-1649	S-08124	C. elegans	substrate_temperature	17.5
2018-Oct	C-1678	S-08925	C. elegans	substrate_temperature	19
2018-Oct	C-1633	S-08069	C. elegans	substrate_temperature	18.3
2018-Oct	C-3451-1	S-09074	C. elegans	substrate_temperature	22.5
2018-Oct	C-2727	S-09436	C. elegans	substrate_temperature	20.1
2018-Oct	C-1696-2	S-08083	C. elegans	substrate_temperature	20.1
2018-Oct	C-0987	S-09811	C. elegans	substrate_temperature	20.5
2018-Oct	C-0991	S-09410	C. elegans	substrate_temperature	20.4
2018-Oct	C-1063	S-09432	C. elegans	substrate_temperature	20.2
2018-Oct	C-2713	S-09789	C. elegans	substrate_temperature	21
2018-Oct	C-2737	S-09448	C. elegans	substrate_temperature	20.4
2018-Oct	C-2733	S-09387	C. elegans	substrate_temperature	20.6
2018-Oct	C-2745	S-09826	C. elegans	substrate_temperature	20.7
2018-Oct	C-2753	S-09805	C. briggsae	substrate_temperature	21.9
2018-Oct	C-3491-1	S-09817	C. elegans	substrate_temperature	20.3
2018-Oct	C-3603-1	S-08566	C. elegans	substrate_temperature	21.2
2018-Oct	C-3611-1	S-08528	C. elegans	substrate_temperature	20.1
2018-Oct	C-3434-2	S-08538	C. elegans	substrate_temperature	20.8
2018-Oct	C-4555	S-09666	C. briggsae	substrate_temperature	21.2
2018-Oct	C-4521	S-09965	C. elegans	substrate_temperature	20.5
2018-Oct	C-4594	S-08775	C. elegans	substrate_temperature	21.3
2018-Oct	C-4563	S-09841	C. elegans	substrate_temperature	20.9
2018-Oct	C-4661	S-08441	C. briggsae	substrate_temperature	22.2
2018-Oct	C-4669	S-09323	C. briggsae	substrate_temperature	20.9
2018-Oct	C-3569-2	S-08795	C. elegans	substrate_temperature	20.4
2018-Oct	C-1421	S-08865	C. elegans	substrate_temperature	20.5
2018-Oct	C-1437	S-08672	C. elegans	substrate_temperature	19.8
2018-Oct	C-1410	S-09286	C. elegans	substrate_temperature	19.8
2018-Oct	C-1426	S-09953	C. elegans	substrate_temperature	19.8
2018-Oct	C-1306	S-09419	C. elegans	substrate_temperature	20.2
2018-Oct	C-1160	S-09674	C. elegans	substrate_temperature	20.4
2018-Oct	C-3190	S-09547	C. elegans	substrate_temperature	20.9
2018-Oct	C-4449	S-09376	C. elegans	substrate_temperature	21.3
2018-Oct	C-4442	S-08559	C. tropicalis	substrate_temperature	21.4
2018-Oct	C-4627	S-08376	C. elegans	substrate_temperature	20.8
2018-Oct	C-4568	S-09713	C. elegans	substrate_temperature	20.1
2019-Aug	C-4758	S-10044	C. briggsae	substrate_temperature
2019-Aug	C-4778	S-10088	C. briggsae	substrate_temperature	22.9
2019-Aug	C-4825	S-10094	C. elegans	substrate_temperature	21.9
2019-Oct	C-0126	S-0089	C. tropicalis	substrate_temperature	22.3
2019-Oct	C-0385	S-0084	C. tropicalis	substrate_temperature	24.6
2019-Oct	C-0528	S-0344	C. briggsae	substrate_temperature	28.2
2019-Oct	C-0104	S-0469	C. briggsae	substrate_temperature	26.7
2019-Oct	C-0422	S-0182	C. briggsae	substrate_temperature	24
2019-Oct	C-0422	S-0183	C. tropicalis	substrate_temperature	24
2019-Oct	C-0476	S-0190	C. elegans	substrate_temperature	21.8
2019-Oct	C-0119	S-0442	C. briggsae	substrate_temperature	26.8
2019-Oct	C-0331	S-0109	C. briggsae	substrate_temperature	25.4
2019-Oct	C-0338	S-0468	C. briggsae	substrate_temperature	25.9
2019-Oct	C-0358	S-0464	C. briggsae	substrate_temperature	26
2019-Oct	C-0367	S-0255	C. briggsae	substrate_temperature	25.7
2019-Oct	C-0368	S-0454	C. briggsae	substrate_temperature	25.7
2019-Oct	C-0432	S-0450	C. elegans	substrate_temperature	21.7
2019-Oct	C-0431	S-0111	C. elegans	substrate_temperature	21.6
2019-Oct	C-0434	S-0078	C. elegans	substrate_temperature	22.9
2019-Oct	C-0435	S-0117	C. elegans	substrate_temperature	21.3
2019-Oct	C-0437	S-0252	C. briggsae	substrate_temperature	22.5
2019-Oct	C-0071	S-0569	C. tropicalis	substrate_temperature	24.4
2019-Oct	C-0184	S-0415	C. elegans	substrate_temperature	19.8
2019-Dec	C-1160	S-10474	C. briggsae	substrate_temperature	21.1
2019-Dec	C-1162	S-10633	C. briggsae	substrate_temperature	20
2019-Dec	C-1143	S-10284	C. briggsae	substrate_temperature	20.2
2019-Dec	C-1555	S-10337	C. briggsae	substrate_temperature	23.7
2019-Dec	C-1148	S-10707	C. briggsae	substrate_temperature	22.4
2019-Dec	C-1149	S-10812	C. briggsae	substrate_temperature	22.5
2019-Dec	C-1350	S-10326	C. briggsae	substrate_temperature	20.2
2019-Dec	C-1034	S-10412	C. elegans	substrate_temperature	19.9
2019-Dec	C-1124	S-10434	C. briggsae	substrate_temperature	19.9
2019-Dec	C-1296	S-10920	C. briggsae	substrate_temperature	20
2019-Dec	C-1328	S-10385	C. briggsae	substrate_temperature	21.2
2019-Dec	C-1321	S-10420	C. tropicalis	substrate_temperature	20.9
2019-Dec	C-0623	S-10602	C. briggsae	substrate_temperature	24.3
2019-Dec	C-0628	S-10645	C. tropicalis	substrate_temperature	23
2019-Dec	C-0628	S-10648	C. briggsae	substrate_temperature	23
2019-Dec	C-0631	S-10667	C. briggsae	substrate_temperature	22
2019-Dec	C-0631	S-10661	C. tropicalis	substrate_temperature	22
2019-Dec	C-0632	S-10640	C. briggsae	substrate_temperature	21.3
2019-Dec	C-0609	S-10270	C. briggsae	substrate_temperature	25
2019-Dec	C-1030	S-10211	C. briggsae	substrate_temperature	23.2
2019-Dec	C-1220	S-10818	C. briggsae	substrate_temperature	20.1
2019-Dec	C-1219	S-10844	C. briggsae	substrate_temperature	20.3
2019-Dec	C-1216	S-10775	C. elegans	substrate_temperature	19.5
2019-Dec	C-1227	S-10583	C. briggsae	substrate_temperature	20.1
2019-Dec	C-1222	S-10610	C. briggsae	substrate_temperature	19.9
2019-Dec	C-1140	S-10718	C. briggsae	substrate_temperature	19.5
2019-Dec	C-1580	S-11660	C. elegans	substrate_temperature	9.5
2019-Dec	C-1582	S-11581	C. elegans	substrate_temperature	8.1
2019-Dec	C-1586	S-11629	C. elegans	substrate_temperature	3.9
2019-Dec	C-1845	S-11761	C. elegans	substrate_temperature	12.9
2019-Dec	C-1847	S-11767	C. elegans	substrate_temperature	13.8
2019-Dec	C-1859	S-11474	C. elegans	substrate_temperature	14.8
2019-Dec	C-0612	S-10629	C. tropicalis	substrate_temperature	20.9
2019-Dec	C-0614	S-10417	C. briggsae	substrate_temperature	22
2019-Dec	C-1284	S-10699	C. briggsae	substrate_temperature	20.5
2019-Dec	C-1273	S-10711	C. briggsae	substrate_temperature	21.5
2019-Dec	C-1276	S-10408	C. briggsae	substrate_temperature	21.4
2019-Dec	C-1270	S-10682	C. briggsae	substrate_temperature	20.4
2019-Dec	C-1290	S-10759	C. briggsae	substrate_temperature	20.9
2019-Dec	C-1573	S-11854	C. elegans	substrate_temperature	19
2019-Dec	C-1571	S-11900	C. elegans	substrate_temperature	17.2
2019-Dec	C-1575	S-11877	C. elegans	substrate_temperature	17.7
2019-Dec	C-1569	S-11901	C. elegans	substrate_temperature	17.2
2019-Dec	C-1569	S-11903	C. briggsae	substrate_temperature	17.2
2019-Dec	C-1567	S-11633	C. briggsae	substrate_temperature	17.4
2019-Dec	C-0920	S-11342	C. briggsae	substrate_temperature	17.2
2019-Dec	C-0929	S-11245	C. briggsae	substrate_temperature	19.6
2019-Dec	C-0932	S-11197	C. briggsae	substrate_temperature	19.4
2019-Dec	C-0961	S-11794	C. briggsae	substrate_temperature	19.3
2019-Dec	C-0948	S-11484	C. briggsae	substrate_temperature	18.9
2019-Dec	C-1540	S-11391	C. briggsae	substrate_temperature	15.9
2019-Dec	C-1521	S-11279	C. briggsae	substrate_temperature	15.8
2019-Dec	C-1533	S-11727	C. briggsae	substrate_temperature	16.4
2019-Dec	C-1533	S-11731	C. elegans	substrate_temperature	16.4
2019-Dec	C-1531	S-11568	C. elegans	substrate_temperature	15.7
2019-Dec	C-1532	S-11309	C. elegans	substrate_temperature	16
2019-Dec	C-1529	S-11526	C. elegans	substrate_temperature	16.3
2019-Dec	C-1394	S-11228	C. elegans	substrate_temperature	14.6
2019-Dec	C-1525	S-11255	C. elegans	substrate_temperature	17.6
2019-Dec	C-1377	S-11179	C. elegans	substrate_temperature	17.6
2019-Dec	C-1962	S-10893	C. elegans	substrate_temperature	18.3
2019-Dec	C-1946	S-11176	C. elegans	substrate_temperature	18.1
2019-Dec	C-0826	S-11445	C. elegans	substrate_temperature	16.7
2019-Dec	C-1093	S-11129	C. elegans	substrate_temperature	18
2019-Dec	C-1113	S-10888	C. elegans	substrate_temperature	16.7
2019-Dec	C-0897	S-11455	C. elegans	substrate_temperature	18.6
2019-Dec	C-0896	S-11867	C. elegans	substrate_temperature	18.2
2019-Dec	C-0901	S-11288	C. elegans	substrate_temperature	18.2
2019-Dec	C-0905	S-11842	C. elegans	substrate_temperature	17.9
2019-Dec	C-0913	S-11240	C. elegans	substrate_temperature	18.3
2019-Dec	C-0914	S-11517	C. elegans	substrate_temperature	18.4
2019-Dec	C-0668	S-11509	C. elegans	substrate_temperature	16.3
2019-Dec	C-0670	S-11549	C. elegans	substrate_temperature	16.4
2019-Dec	C-0673	S-11783	C. elegans	substrate_temperature	15.3
2019-Dec	C-0675	S-11539	C. elegans	substrate_temperature	17.1
2019-Dec	C-0677	S-11898	C. elegans	substrate_temperature	16.8
2019-Dec	C-0678	S-11298	C. elegans	substrate_temperature	16.9
2019-Dec	C-0681	S-11690	C. elegans	substrate_temperature	16.1
2019-Dec	C-0683	S-11372	C. elegans	substrate_temperature	16
2019-Dec	C-1963	S-10900	C. briggsae	substrate_temperature	16.6
2019-Dec	C-1964	S-10997	C. elegans	substrate_temperature	16.7
2019-Dec	C-1967	S-10863	C. elegans	substrate_temperature	16.9
2019-Dec	C-1969	S-10827	C. elegans	substrate_temperature	15.3
2019-Dec	C-1970	S-10966	C. elegans	substrate_temperature	15.4
2019-Dec	C-1972	S-11072	C. elegans	substrate_temperature	16.7
2019-Dec	C-1981	S-10871	C. elegans	substrate_temperature	18.8
2019-Dec	C-1985	S-10802	C. elegans	substrate_temperature	16
2019-Dec	C-1986	S-11037	C. elegans	substrate_temperature	17.1
2019-Dec	C-0657	S-11418	C. elegans	substrate_temperature	16.6
2019-Dec	C-0635	S-11377	C. elegans	substrate_temperature	17.1
2019-Dec	C-1884	S-12213	C. elegans	substrate_temperature	19.4
2019-Dec	C-1877	S-12457	C. elegans	substrate_temperature	20.1
2019-Dec	C-0801	S-12316	C. elegans	substrate_temperature	20.2
2019-Dec	C-0800	S-12097	C. elegans	substrate_temperature	19.9
2019-Dec	C-0799	S-12104	C. elegans	substrate_temperature	20
2019-Dec	C-0796	S-12112	C. elegans	substrate_temperature	19.4
2019-Dec	C-0797	S-12544	C. elegans	substrate_temperature	20.4
2019-Dec	C-0792	S-12215	C. briggsae	substrate_temperature	21.1
2019-Dec	C-0791	S-12327	C. briggsae	substrate_temperature	20.5
2019-Dec	C-0750	S-11988	C. briggsae	substrate_temperature	23.5
2019-Dec	C-0745	S-12464	C. briggsae	substrate_temperature	25.3
2019-Dec	C-0734	S-11951	C. elegans	substrate_temperature	19
2019-Dec	C-0691	S-12134	C. elegans	substrate_temperature	20.4
2019-Dec	C-0885	S-12280	C. briggsae	substrate_temperature
2019-Dec	C-0885	S-12281	C. elegans	substrate_temperature
2019-Dec	C-1184	S-12588	C. elegans	substrate_temperature	20.8
2019-Dec	C-1181	S-12674	C. briggsae	substrate_temperature	20
2019-Dec	C-0739	S-12265	C. elegans	substrate_temperature	18.2
2019-Dec	C-0743	S-11961	C. elegans	substrate_temperature	18.8
2019-Dec	C-0746	S-12285	C. elegans	substrate_temperature	17.7
2019-Dec	C-0747	S-12297	C. elegans	substrate_temperature	18.2
2019-Dec	C-0748	S-12060	C. elegans	substrate_temperature	17.7
2019-Dec	C-0636	S-12088	C. elegans	substrate_temperature	17.7
2019-Dec	C-0643	S-12169	C. elegans	substrate_temperature	20.2
2019-Dec	C-0656	S-12049	C. elegans	substrate_temperature	18.1
2019-Dec	C-2018	S-12238	C. elegans	substrate_temperature	18.5
2019-Dec	C-2019	S-12604	C. elegans	substrate_temperature	19.4
2019-Dec	C-2025	S-12551	C. elegans	substrate_temperature	17.8
2020-Jan	C-5139	S-12607	C. briggsae	substrate_temperature
2020-Jan	C-5126	S-12705	C. briggsae	substrate_temperature
2017-Aug	C-0065	S-05096	C. briggsae	ambient_humidity	77.8
2017-Aug	C-0080	S-05074	C. tropicalis	ambient_humidity	76
2017-Aug	C-0094	S-05047	C. briggsae	ambient_humidity	53.6
2017-Aug	C-0096	S-05049	C. briggsae	ambient_humidity	53.1
2017-Aug	C-0097	S-05035	C. briggsae	ambient_humidity	55.5
2017-Aug	C-0085	S-05097	C. tropicalis	ambient_humidity	93.7
2017-Aug	C-0223	S-05274	C. briggsae	ambient_humidity	64.6
2017-Aug	C-0119	S-05171	C. briggsae	ambient_humidity	77.5
2017-Aug	C-0666	S-05421	C. briggsae	ambient_humidity	55
2017-Aug	C-0253	S-05580	C. briggsae	ambient_humidity	89.7
2017-Aug	C-1044	S-07474	C. briggsae	ambient_humidity	95.5
2017-Aug	C-1047	S-05530	C. briggsae	ambient_humidity	97
2017-Aug	C-1041	S-05190	C. briggsae	ambient_humidity	97.5
2017-Aug	C-1074	S-05661	C. briggsae	ambient_humidity	97.5
2017-Aug	C-1042	S-05203	C. briggsae	ambient_humidity	97.5
2017-Aug	C-0442	S-05485	C. briggsae	ambient_humidity	91.4
2017-Aug	C-0421	S-05554	C. briggsae	ambient_humidity	95.6
2017-Aug	C-1073	S-05234	C. briggsae	ambient_humidity	86.7
2017-Aug	C-1026	S-05620	C. briggsae	ambient_humidity	92.6
2017-Aug	C-0789	S-07468	C. briggsae	ambient_humidity	88.8
2017-Aug	C-1031	S-05540	C. briggsae	ambient_humidity	96
2017-Aug	C-0433	S-05578	C. briggsae	ambient_humidity	90.9
2017-Aug	C-0800	S-07503	C. briggsae	ambient_humidity	83.9
2017-Aug	C-1033	S-05576	C. briggsae	ambient_humidity	77.7
2017-Aug	C-0799	S-05512	C. briggsae	ambient_humidity	83.1
2017-Aug	C-1032	S-05670	C. briggsae	ambient_humidity	85.6
2017-Aug	C-1029	S-05556	C. briggsae	ambient_humidity	84.7
2017-Aug	C-0790	S-05647	C. briggsae	ambient_humidity	86.1
2017-Aug	C-0781	S-05631	C. briggsae	ambient_humidity	77.1
2017-Aug	C-0776	S-05566	C. briggsae	ambient_humidity	78.7
2017-Aug	C-0264	S-05581	C. briggsae	ambient_humidity	80.4
2017-Aug	C-0288	S-07481	C. briggsae	ambient_humidity	80.4
2017-Aug	C-0266	S-07467	C. briggsae	ambient_humidity	79.4
2017-Aug	C-0271	S-07483	C. briggsae	ambient_humidity	77.5
2017-Aug	C-0280	S-05575	C. briggsae	ambient_humidity	67.7
2017-Aug	C-0846	S-05666	C. briggsae	ambient_humidity	70.6
2017-Aug	C-0317	S-05937	C. briggsae	ambient_humidity	94.6
2017-Aug	C-0878	S-05949	C. briggsae	ambient_humidity	81.8
2017-Aug	C-0314	S-05944	C. briggsae	ambient_humidity	82.2
2017-Aug	C-0923	S-05918	C. tropicalis	ambient_humidity	85.3
2017-Aug	C-0964	S-05736	C. briggsae	ambient_humidity	79.6
2017-Aug	C-1083	S-05799	C. tropicalis	ambient_humidity	77.4
2017-Aug	C-0418	S-05793	C. briggsae	ambient_humidity	64.3
2017-Aug	C-1089	S-05709	C. briggsae	ambient_humidity	75.5
2017-Aug	C-1000	S-05787	C. briggsae	ambient_humidity	76.6
2017-Aug	C-1004	S-05763	C. briggsae	ambient_humidity	77.1
2017-Aug	C-0982	S-05954	C. briggsae	ambient_humidity	79
2017-Aug	C-0921	S-05784	C. briggsae	ambient_humidity	78.5
2017-Aug	C-1121	S-05732	C. briggsae	ambient_humidity	76.6
2017-Aug	C-0958	S-05741	C. briggsae	ambient_humidity	75.6
2017-Aug	C-1002	S-05765	C. briggsae	ambient_humidity	76.9
2017-Aug	C-0949	S-05772	C. briggsae	ambient_humidity	62.9
2017-Aug	C-0957	S-05770	C. briggsae	ambient_humidity	62.7
2017-Aug	C-1018	S-05927	C. briggsae	ambient_humidity	70
2017-Aug	C-0929	S-05958	C. briggsae	ambient_humidity	68.7
2017-Aug	C-0935	S-05703	C. briggsae	ambient_humidity	68.2
2017-Aug	C-1019	S-05947	C. briggsae	ambient_humidity	69.8
2017-Aug	C-0989	S-05794	C. tropicalis	ambient_humidity	58.4
2017-Aug	C-1175	S-05886	C. elegans	ambient_humidity	79.9
2017-Aug	C-0736	S-06447	C. elegans	ambient_humidity	70.6
2017-Aug	C-3133	S-05962	C. elegans	ambient_humidity	75
2017-Aug	C-3178	S-06046	C. elegans	ambient_humidity	75.5
2017-Aug	C-3114	S-06174	C. elegans	ambient_humidity	81.1
2017-Aug	C-3160	S-06096	C. elegans	ambient_humidity	77.4
2017-Aug	C-3164	S-05967	C. elegans	ambient_humidity	75.9
2017-Aug	C-2767	S-06173	C. briggsae	ambient_humidity	69.1
2017-Aug	C-2772	S-06280	C. briggsae	ambient_humidity	68.2
2017-Aug	C-2915	S-06192	C. tropicalis	ambient_humidity	84.7
2017-Aug	C-2916	S-06055	C. briggsae	ambient_humidity	69
2017-Aug	C-2909	S-06150	C. tropicalis	ambient_humidity	67.4
2017-Aug	C-2906	S-05993	C. tropicalis	ambient_humidity	69.3
2017-Aug	C-2850	S-06013	C. briggsae	ambient_humidity	67
2017-Aug	C-2861	S-06001	C. briggsae	ambient_humidity	66.1
2017-Aug	C-2857	S-06153	C. briggsae	ambient_humidity	65.5
2017-Aug	C-2857	S-06168	C. tropicalis	ambient_humidity	65.5
2017-Aug	C-2849	S-06145	C. briggsae	ambient_humidity	64.4
2017-Aug	C-2845	S-06039	C. briggsae	ambient_humidity	66.4
2017-Aug	C-0343	S-06610	C. briggsae	ambient_humidity	82.5
2017-Aug	C-2827	S-06105	C. tropicalis	ambient_humidity	68
2017-Aug	C-3028	S-06285	C. briggsae	ambient_humidity	69.1
2017-Aug	C-3031	S-06022	C. briggsae	ambient_humidity	73.5
2017-Aug	C-0355	S-06521	C. briggsae	ambient_humidity	81.8
2017-Aug	C-1185	S-06607	C. briggsae	ambient_humidity	90.2
2017-Aug	C-3093	S-05969	C. briggsae	ambient_humidity	68.3
2017-Aug	C-3085	S-06213	C. elegans	ambient_humidity	94
2017-Aug	C-3097	S-06054	C. elegans	ambient_humidity	94
2017-Aug	C-3058	S-06322	C. elegans	ambient_humidity	94
2017-Aug	C-2805	S-06224	C. elegans	ambient_humidity	82
2017-Aug	C-1142	S-06560	C. elegans	ambient_humidity	80.4
2017-Aug	C-0365	S-06558	C. elegans	ambient_humidity	90.6
2017-Aug	C-1329	S-06571	C. elegans	ambient_humidity	90.1
2017-Aug	C-3043	S-06307	C. briggsae	ambient_humidity	57.9
2017-Aug	C-1369	S-06654	C. briggsae	ambient_humidity	93.4
2017-Aug	C-3007	S-06241	C. elegans	ambient_humidity	68
2017-Aug	C-2794	S-06294	C. briggsae	ambient_humidity	85.1
2017-Aug	C-3096	S-06245	C. briggsae	ambient_humidity	72
2017-Aug	C-0913	S-06734	C. briggsae	ambient_humidity	83.4
2017-Aug	C-3270	S-07107	C. elegans	ambient_humidity	85.6
2017-Aug	C-3264	S-06386	C. elegans	ambient_humidity	75.5
2017-Aug	C-3266	S-06383	C. elegans	ambient_humidity	76.3
2017-Aug	C-0376	S-06708	C. briggsae	ambient_humidity	84.9
2017-Aug	C-0380	S-06686	C. briggsae	ambient_humidity	81.2
2017-Aug	C-0380	S-06687	C. tropicalis	ambient_humidity	81.2
2017-Aug	C-0392	S-06770	C. briggsae	ambient_humidity	83.4
2017-Aug	C-3267	S-07204	C. briggsae	ambient_humidity	77
2017-Aug	C-0408	S-06719	C. briggsae	ambient_humidity	79
2017-Aug	C-0412	S-06751	C. briggsae	ambient_humidity	87.8
2017-Aug	C-0420	S-06715	C. tropicalis	ambient_humidity	86.3
2017-Aug	C-0905	S-06580	C. briggsae	ambient_humidity	88.3
2017-Aug	C-2609	S-06673	C. briggsae	ambient_humidity	78.1
2017-Aug	C-2669	S-06337	C. briggsae	ambient_humidity	59.6
2017-Aug	C-2616	S-06772	C. briggsae	ambient_humidity	83.4
2017-Aug	C-1371	S-06647	C. briggsae	ambient_humidity	76.3
2017-Aug	C-2735	S-06437	C. briggsae	ambient_humidity	73.5
2017-Aug	C-2720	S-07049	C. briggsae	ambient_humidity	72.1
2017-Aug	C-2756	S-07100	C. briggsae	ambient_humidity	71.3
2017-Aug	C-1218	S-06745	C. briggsae	ambient_humidity	81
2017-Aug	C-3294	S-06373	C. elegans	ambient_humidity	90.1
2017-Aug	C-1245	S-06621	C. tropicalis	ambient_humidity	74.4
2017-Aug	C-2677	S-07052	C. elegans	ambient_humidity	80
2017-Aug	C-2865	S-07097	C. elegans	ambient_humidity	82.6
2017-Aug	C-2527	S-06740	C. briggsae	ambient_humidity	73.1
2017-Aug	C-1489	S-06823	C. elegans	ambient_humidity	67.3
2017-Aug	C-1480	S-06857	C. elegans	ambient_humidity	65.3
2017-Aug	C-2554	S-06950	C. briggsae	ambient_humidity	62.1
2017-Aug	C-3525	S-07255	C. briggsae	ambient_humidity	67.9
2017-Aug	C-2546	S-06869	C. briggsae	ambient_humidity	70.5
2017-Aug	C-2530	S-06892	C. briggsae	ambient_humidity	65.3
2017-Aug	C-1402	S-06897	C. briggsae	ambient_humidity	69.1
2017-Aug	C-3189	S-07266	C. elegans	ambient_humidity	85.7
2017-Aug	C-2856	S-07368	C. elegans	ambient_humidity	87.6
2017-Aug	C-2840	S-07355	C. elegans	ambient_humidity	82.7
2017-Aug	C-3155	S-07385	C. elegans	ambient_humidity
2017-Aug	C-3151	S-07530	C. elegans	ambient_humidity	81.9
2017-Aug	C-2879	S-07384	C. elegans	ambient_humidity	84.2
2017-Aug	C-3143	S-07541	C. elegans	ambient_humidity	80.9
2017-Aug	C-2824	S-07420	C. elegans	ambient_humidity	83.1
2017-Aug	C-2828	S-07315	C. elegans	ambient_humidity	84.2
2017-Aug	C-3197	S-07305	C. elegans	ambient_humidity	76.5
2017-Aug	C-3201	S-07378	C. elegans	ambient_humidity	78.2
2017-Aug	C-2836	S-07228	C. elegans	ambient_humidity	80.5
2017-Aug	C-2880	S-07225	C. elegans	ambient_humidity	81.8
2017-Aug	C-3205	S-07424	C. elegans	ambient_humidity	77.9
2017-Aug	C-2830	S-07273	C. elegans	ambient_humidity	81.3
2017-Aug	C-2604	S-06898	C. briggsae	ambient_humidity	70.5
2017-Aug	C-1513	S-06906	C. briggsae	ambient_humidity	73.3
2018-Oct	C-3552-1	S-08096	C. briggsae	ambient_humidity	83
2018-Oct	C-3660	S-07932	C. briggsae	ambient_humidity	96.7
2018-Oct	C-3673	S-08033	C. tropicalis	ambient_humidity	96.7
2018-Oct	C-3661	S-08000	C. briggsae	ambient_humidity	96.3
2018-Oct	C-1293	S-08020	C. briggsae	ambient_humidity	96.7
2018-Oct	C-1287	S-07939	C. elegans	ambient_humidity	94.8
2018-Oct	C-1291	S-08039	C. briggsae	ambient_humidity	94.8
2018-Oct	C-3669	S-07881	C. tropicalis	ambient_humidity	94.8
2018-Oct	C-1424	S-07783	C. briggsae	ambient_humidity	88.9
2018-Oct	C-1432	S-07918	C. briggsae	ambient_humidity	87.5
2018-Oct	C-1446	S-07842	C. tropicalis	ambient_humidity	85.3
2018-Oct	C-1436	S-08031	C. tropicalis	ambient_humidity	87.3
2018-Oct	C-2571	S-09346	C. elegans	ambient_humidity	87.2
2018-Oct	C-2560	S-09080	C. elegans	ambient_humidity	84.7
2018-Oct	C-2597	S-09347	C. elegans	ambient_humidity	89.6
2018-Oct	C-2633-2	S-08288	C. elegans	ambient_humidity	90.1
2018-Oct	C-3442-1	S-08170	C. elegans	ambient_humidity	89.2
2018-Oct	C-3422-1	S-08146	C. elegans	ambient_humidity	83.3
2018-Oct	C-3463-2	S-08256	C. elegans	ambient_humidity	78.9
2018-Oct	C-1658	S-09043	C. elegans	ambient_humidity	84.5
2018-Oct	C-1666	S-09066	C. elegans	ambient_humidity	84.3
2018-Oct	C-1637	S-08129	C. elegans	ambient_humidity	86.7
2018-Oct	C-1649	S-08124	C. elegans	ambient_humidity	82.3
2018-Oct	C-1678	S-08925	C. elegans	ambient_humidity	77.1
2018-Oct	C-1633	S-08069	C. elegans	ambient_humidity	74.5
2018-Oct	C-3451-1	S-09074	C. elegans	ambient_humidity	59.9
2018-Oct	C-2727	S-09436	C. elegans	ambient_humidity	87.5
2018-Oct	C-1696-2	S-08083	C. elegans	ambient_humidity	87.5
2018-Oct	C-0987	S-09811	C. elegans	ambient_humidity	84.8
2018-Oct	C-0991	S-09410	C. elegans	ambient_humidity	85
2018-Oct	C-1063	S-09432	C. elegans	ambient_humidity	84.1
2018-Oct	C-2713	S-09789	C. elegans	ambient_humidity	75.7
2018-Oct	C-2737	S-09448	C. elegans	ambient_humidity	75.4
2018-Oct	C-2733	S-09387	C. elegans	ambient_humidity	76.6
2018-Oct	C-2745	S-09826	C. elegans	ambient_humidity	75.5
2018-Oct	C-2753	S-09805	C. briggsae	ambient_humidity	72.8
2018-Oct	C-3491-1	S-09817	C. elegans	ambient_humidity	72.7
2018-Oct	C-3603-1	S-08566	C. elegans	ambient_humidity	80.4
2018-Oct	C-3611-1	S-08528	C. elegans	ambient_humidity	83.1
2018-Oct	C-3434-2	S-08538	C. elegans	ambient_humidity	87.7
2018-Oct	C-4555	S-09666	C. briggsae	ambient_humidity	77.2
2018-Oct	C-4521	S-09965	C. elegans	ambient_humidity	78.7
2018-Oct	C-4594	S-08775	C. elegans	ambient_humidity	83.6
2018-Oct	C-4563	S-09841	C. elegans	ambient_humidity	85.8
2018-Oct	C-4661	S-08441	C. briggsae	ambient_humidity	84.1
2018-Oct	C-4669	S-09323	C. briggsae	ambient_humidity	85.3
2018-Oct	C-3569-2	S-08795	C. elegans	ambient_humidity	89
2018-Oct	C-1421	S-08865	C. elegans	ambient_humidity	91.1
2018-Oct	C-1437	S-08672	C. elegans	ambient_humidity	91.1
2018-Oct	C-1410	S-09286	C. elegans	ambient_humidity	90.1
2018-Oct	C-1426	S-09953	C. elegans	ambient_humidity	91.4
2018-Oct	C-1306	S-09419	C. elegans	ambient_humidity	88.7
2018-Oct	C-1160	S-09674	C. elegans	ambient_humidity	89.6
2018-Oct	C-3190	S-09547	C. elegans	ambient_humidity	86.5
2018-Oct	C-4449	S-09376	C. elegans	ambient_humidity	86.5
2018-Oct	C-4442	S-08559	C. tropicalis	ambient_humidity	85.9
2018-Oct	C-4627	S-08376	C. elegans	ambient_humidity	84.5
2018-Oct	C-4568	S-09713	C. elegans	ambient_humidity	88.7
2019-Aug	C-4758	S-10044	C. briggsae	ambient_humidity	76.6
2019-Aug	C-4778	S-10088	C. briggsae	ambient_humidity	75.6
2019-Aug	C-4825	S-10094	C. elegans	ambient_humidity	78.5
2019-Oct	C-0126	S-0089	C. tropicalis	ambient_humidity	82.1
2019-Oct	C-0385	S-0084	C. tropicalis	ambient_humidity	90.6
2019-Oct	C-0528	S-0344	C. briggsae	ambient_humidity	82.8
2019-Oct	C-0104	S-0469	C. briggsae	ambient_humidity	80.9
2019-Oct	C-0422	S-0182	C. briggsae	ambient_humidity	78.9
2019-Oct	C-0422	S-0183	C. tropicalis	ambient_humidity	78.9
2019-Oct	C-0476	S-0190	C. elegans	ambient_humidity	69.5
2019-Oct	C-0119	S-0442	C. briggsae	ambient_humidity	79
2019-Oct	C-0331	S-0109	C. briggsae	ambient_humidity	87.3
2019-Oct	C-0338	S-0468	C. briggsae	ambient_humidity	88.7
2019-Oct	C-0358	S-0464	C. briggsae	ambient_humidity	91.7
2019-Oct	C-0367	S-0255	C. briggsae	ambient_humidity	83.4
2019-Oct	C-0368	S-0454	C. briggsae	ambient_humidity	84.1
2019-Oct	C-0432	S-0450	C. elegans	ambient_humidity	67.8
2019-Oct	C-0431	S-0111	C. elegans	ambient_humidity	68.6
2019-Oct	C-0434	S-0078	C. elegans	ambient_humidity	72.5
2019-Oct	C-0435	S-0117	C. elegans	ambient_humidity	71.5
2019-Oct	C-0437	S-0252	C. briggsae	ambient_humidity	72
2019-Oct	C-0071	S-0569	C. tropicalis	ambient_humidity	79
2019-Oct	C-0184	S-0415	C. elegans	ambient_humidity	71.3
2019-Dec	C-1160	S-10474	C. briggsae	ambient_humidity	70.1
2019-Dec	C-1162	S-10633	C. briggsae	ambient_humidity	71
2019-Dec	C-1143	S-10284	C. briggsae	ambient_humidity	71.1
2019-Dec	C-1555	S-10337	C. briggsae	ambient_humidity	69.2
2019-Dec	C-1148	S-10707	C. briggsae	ambient_humidity	68.9
2019-Dec	C-1149	S-10812	C. briggsae	ambient_humidity	69.4
2019-Dec	C-1350	S-10326	C. briggsae	ambient_humidity	73.9
2019-Dec	C-1034	S-10412	C. elegans	ambient_humidity	68.4
2019-Dec	C-1124	S-10434	C. briggsae	ambient_humidity	83.8
2019-Dec	C-1296	S-10920	C. briggsae	ambient_humidity	71.8
2019-Dec	C-1328	S-10385	C. briggsae	ambient_humidity	71.2
2019-Dec	C-1321	S-10420	C. tropicalis	ambient_humidity	74.4
2019-Dec	C-0623	S-10602	C. briggsae	ambient_humidity	75
2019-Dec	C-0628	S-10645	C. tropicalis	ambient_humidity	86
2019-Dec	C-0628	S-10648	C. briggsae	ambient_humidity	86
2019-Dec	C-0631	S-10667	C. briggsae	ambient_humidity	90
2019-Dec	C-0631	S-10661	C. tropicalis	ambient_humidity	90
2019-Dec	C-0632	S-10640	C. briggsae	ambient_humidity	87.4
2019-Dec	C-0609	S-10270	C. briggsae	ambient_humidity	71
2019-Dec	C-1030	S-10211	C. briggsae	ambient_humidity	62.8
2019-Dec	C-1220	S-10818	C. briggsae	ambient_humidity	70
2019-Dec	C-1219	S-10844	C. briggsae	ambient_humidity	70
2019-Dec	C-1216	S-10775	C. elegans	ambient_humidity	70.9
2019-Dec	C-1227	S-10583	C. briggsae	ambient_humidity	75
2019-Dec	C-1222	S-10610	C. briggsae	ambient_humidity	74.8
2019-Dec	C-1140	S-10718	C. briggsae	ambient_humidity	71
2019-Dec	C-1580	S-11660	C. elegans	ambient_humidity	56.4
2019-Dec	C-1582	S-11581	C. elegans	ambient_humidity	59.2
2019-Dec	C-1586	S-11629	C. elegans	ambient_humidity	87.9
2019-Dec	C-1845	S-11761	C. elegans	ambient_humidity	55.4
2019-Dec	C-1847	S-11767	C. elegans	ambient_humidity	62.6
2019-Dec	C-1859	S-11474	C. elegans	ambient_humidity	54.5
2019-Dec	C-0612	S-10629	C. tropicalis	ambient_humidity	77
2019-Dec	C-0614	S-10417	C. briggsae	ambient_humidity	84.2
2019-Dec	C-1284	S-10699	C. briggsae	ambient_humidity	86
2019-Dec	C-1273	S-10711	C. briggsae	ambient_humidity	87.3
2019-Dec	C-1276	S-10408	C. briggsae	ambient_humidity	84
2019-Dec	C-1270	S-10682	C. briggsae	ambient_humidity	76.5
2019-Dec	C-1290	S-10759	C. briggsae	ambient_humidity	76.1
2019-Dec	C-1573	S-11854	C. elegans	ambient_humidity	79.5
2019-Dec	C-1571	S-11900	C. elegans	ambient_humidity	70.3
2019-Dec	C-1575	S-11877	C. elegans	ambient_humidity	71.2
2019-Dec	C-1569	S-11901	C. elegans	ambient_humidity	77.9
2019-Dec	C-1569	S-11903	C. briggsae	ambient_humidity	77.9
2019-Dec	C-1567	S-11633	C. briggsae	ambient_humidity	77.2
2019-Dec	C-0920	S-11342	C. briggsae	ambient_humidity	63.9
2019-Dec	C-0929	S-11245	C. briggsae	ambient_humidity	63.7
2019-Dec	C-0932	S-11197	C. briggsae	ambient_humidity	70.5
2019-Dec	C-0961	S-11794	C. briggsae	ambient_humidity	67.5
2019-Dec	C-0948	S-11484	C. briggsae	ambient_humidity	68
2019-Dec	C-1540	S-11391	C. briggsae	ambient_humidity	63.5
2019-Dec	C-1521	S-11279	C. briggsae	ambient_humidity	66.5
2019-Dec	C-1533	S-11727	C. briggsae	ambient_humidity	74.2
2019-Dec	C-1533	S-11731	C. elegans	ambient_humidity	74.2
2019-Dec	C-1531	S-11568	C. elegans	ambient_humidity	75
2019-Dec	C-1532	S-11309	C. elegans	ambient_humidity	76.1
2019-Dec	C-1529	S-11526	C. elegans	ambient_humidity	71.5
2019-Dec	C-1394	S-11228	C. elegans	ambient_humidity	69.9
2019-Dec	C-1525	S-11255	C. elegans	ambient_humidity	70.3
2019-Dec	C-1377	S-11179	C. elegans	ambient_humidity	70.8
2019-Dec	C-1962	S-10893	C. elegans	ambient_humidity	68.9
2019-Dec	C-1946	S-11176	C. elegans	ambient_humidity	74.1
2019-Dec	C-0826	S-11445	C. elegans	ambient_humidity	66.4
2019-Dec	C-1093	S-11129	C. elegans	ambient_humidity	83.8
2019-Dec	C-1113	S-10888	C. elegans	ambient_humidity	84
2019-Dec	C-0897	S-11455	C. elegans	ambient_humidity	88.4
2019-Dec	C-0896	S-11867	C. elegans	ambient_humidity	80.5
2019-Dec	C-0901	S-11288	C. elegans	ambient_humidity	70.8
2019-Dec	C-0905	S-11842	C. elegans	ambient_humidity	84.1
2019-Dec	C-0913	S-11240	C. elegans	ambient_humidity	72.7
2019-Dec	C-0914	S-11517	C. elegans	ambient_humidity	77.3
2019-Dec	C-0668	S-11509	C. elegans	ambient_humidity	65
2019-Dec	C-0670	S-11549	C. elegans	ambient_humidity	69.8
2019-Dec	C-0673	S-11783	C. elegans	ambient_humidity	69.6
2019-Dec	C-0675	S-11539	C. elegans	ambient_humidity	66.4
2019-Dec	C-0677	S-11898	C. elegans	ambient_humidity	69.7
2019-Dec	C-0678	S-11298	C. elegans	ambient_humidity	70
2019-Dec	C-0681	S-11690	C. elegans	ambient_humidity	70.4
2019-Dec	C-0683	S-11372	C. elegans	ambient_humidity	71.7
2019-Dec	C-1963	S-10900	C. briggsae	ambient_humidity	72.7
2019-Dec	C-1964	S-10997	C. elegans	ambient_humidity	72
2019-Dec	C-1967	S-10863	C. elegans	ambient_humidity	74.6
2019-Dec	C-1969	S-10827	C. elegans	ambient_humidity	79.6
2019-Dec	C-1970	S-10966	C. elegans	ambient_humidity	75.3
2019-Dec	C-1972	S-11072	C. elegans	ambient_humidity	73.3
2019-Dec	C-1981	S-10871	C. elegans	ambient_humidity	84.2
2019-Dec	C-1985	S-10802	C. elegans	ambient_humidity	83.6
2019-Dec	C-1986	S-11037	C. elegans	ambient_humidity	79.6
2019-Dec	C-0657	S-11418	C. elegans	ambient_humidity	81.6
2019-Dec	C-0635	S-11377	C. elegans	ambient_humidity	80
2019-Dec	C-1884	S-12213	C. elegans	ambient_humidity	71
2019-Dec	C-1877	S-12457	C. elegans	ambient_humidity	72.3
2019-Dec	C-0801	S-12316	C. elegans	ambient_humidity	63.4
2019-Dec	C-0800	S-12097	C. elegans	ambient_humidity	61.5
2019-Dec	C-0799	S-12104	C. elegans	ambient_humidity	62.4
2019-Dec	C-0796	S-12112	C. elegans	ambient_humidity	63.9
2019-Dec	C-0797	S-12544	C. elegans	ambient_humidity	62.8
2019-Dec	C-0792	S-12215	C. briggsae	ambient_humidity	57
2019-Dec	C-0791	S-12327	C. briggsae	ambient_humidity	57.9
2019-Dec	C-0750	S-11988	C. briggsae	ambient_humidity	63.6
2019-Dec	C-0745	S-12464	C. briggsae	ambient_humidity	57.6
2019-Dec	C-0734	S-11951	C. elegans	ambient_humidity	66
2019-Dec	C-0691	S-12134	C. elegans	ambient_humidity	70.3
2019-Dec	C-0885	S-12280	C. briggsae	ambient_humidity	74.1
2019-Dec	C-0885	S-12281	C. elegans	ambient_humidity	74.1
2019-Dec	C-1184	S-12588	C. elegans	ambient_humidity	86
2019-Dec	C-1181	S-12674	C. briggsae	ambient_humidity	81.3
2019-Dec	C-0739	S-12265	C. elegans	ambient_humidity	81.8
2019-Dec	C-0743	S-11961	C. elegans	ambient_humidity	80.9
2019-Dec	C-0746	S-12285	C. elegans	ambient_humidity	69.1
2019-Dec	C-0747	S-12297	C. elegans	ambient_humidity	71
2019-Dec	C-0748	S-12060	C. elegans	ambient_humidity	74
2019-Dec	C-0636	S-12088	C. elegans	ambient_humidity	76.9
2019-Dec	C-0643	S-12169	C. elegans	ambient_humidity	83.1
2019-Dec	C-0656	S-12049	C. elegans	ambient_humidity	79
2019-Dec	C-2018	S-12238	C. elegans	ambient_humidity	81.8
2019-Dec	C-2019	S-12604	C. elegans	ambient_humidity	82.5
2019-Dec	C-2025	S-12551	C. elegans	ambient_humidity	81.6
2020-Jan	C-5139	S-12607	C. briggsae	ambient_humidity
2020-Jan	C-5126	S-12705	C. briggsae	ambient_humidity
2017-Aug	C-0065	S-05096	C. briggsae	ambient_temperature	24
2017-Aug	C-0080	S-05074	C. tropicalis	ambient_temperature	26.7222
2017-Aug	C-0094	S-05047	C. briggsae	ambient_temperature	32.9
2017-Aug	C-0096	S-05049	C. briggsae	ambient_temperature	33.6
2017-Aug	C-0097	S-05035	C. briggsae	ambient_temperature	30.8
2017-Aug	C-0085	S-05097	C. tropicalis	ambient_temperature	22.9
2017-Aug	C-0223	S-05274	C. briggsae	ambient_temperature	26.3
2017-Aug	C-0119	S-05171	C. briggsae	ambient_temperature	25.6
2017-Aug	C-0666	S-05421	C. briggsae	ambient_temperature	26.0556
2017-Aug	C-0253	S-05580	C. briggsae	ambient_temperature	24.9
2017-Aug	C-1044	S-07474	C. briggsae	ambient_temperature	24
2017-Aug	C-1047	S-05530	C. briggsae	ambient_temperature	24.7
2017-Aug	C-1041	S-05190	C. briggsae	ambient_temperature	24
2017-Aug	C-1074	S-05661	C. briggsae	ambient_temperature	26
2017-Aug	C-1042	S-05203	C. briggsae	ambient_temperature	24
2017-Aug	C-0442	S-05485	C. briggsae	ambient_temperature	24.3
2017-Aug	C-0421	S-05554	C. briggsae	ambient_temperature	24.3
2017-Aug	C-1073	S-05234	C. briggsae	ambient_temperature	26
2017-Aug	C-1026	S-05620	C. briggsae	ambient_temperature	23.3
2017-Aug	C-0789	S-07468	C. briggsae	ambient_temperature	24.5
2017-Aug	C-1031	S-05540	C. briggsae	ambient_temperature	24.7
2017-Aug	C-0433	S-05578	C. briggsae	ambient_temperature	24.9
2017-Aug	C-0800	S-07503	C. briggsae	ambient_temperature	25.6
2017-Aug	C-1033	S-05576	C. briggsae	ambient_temperature	27.7
2017-Aug	C-0799	S-05512	C. briggsae	ambient_temperature	25.6
2017-Aug	C-1032	S-05670	C. briggsae	ambient_temperature	25.7
2017-Aug	C-1029	S-05556	C. briggsae	ambient_temperature	24.9
2017-Aug	C-0790	S-05647	C. briggsae	ambient_temperature	24.9
2017-Aug	C-0781	S-05631	C. briggsae	ambient_temperature	24.9
2017-Aug	C-0776	S-05566	C. briggsae	ambient_temperature	24.9
2017-Aug	C-0264	S-05581	C. briggsae	ambient_temperature	25.6
2017-Aug	C-0288	S-07481	C. briggsae	ambient_temperature	25.6
2017-Aug	C-0266	S-07467	C. briggsae	ambient_temperature	24.9
2017-Aug	C-0271	S-07483	C. briggsae	ambient_temperature	24.9
2017-Aug	C-0280	S-05575	C. briggsae	ambient_temperature	27.4
2017-Aug	C-0846	S-05666	C. briggsae	ambient_temperature	27.4
2017-Aug	C-0317	S-05937	C. briggsae	ambient_temperature	24.9444
2017-Aug	C-0878	S-05949	C. briggsae	ambient_temperature	24.4
2017-Aug	C-0314	S-05944	C. briggsae	ambient_temperature	26.3333
2017-Aug	C-0923	S-05918	C. tropicalis	ambient_temperature	24.2778
2017-Aug	C-0964	S-05736	C. briggsae	ambient_temperature	25.6667
2017-Aug	C-1083	S-05799	C. tropicalis	ambient_temperature	25.3
2017-Aug	C-0418	S-05793	C. briggsae	ambient_temperature	23.3
2017-Aug	C-1089	S-05709	C. briggsae	ambient_temperature	26.7
2017-Aug	C-1000	S-05787	C. briggsae	ambient_temperature	27.0556
2017-Aug	C-1004	S-05763	C. briggsae	ambient_temperature	26.3333
2017-Aug	C-0982	S-05954	C. briggsae	ambient_temperature	26.5
2017-Aug	C-0921	S-05784	C. briggsae	ambient_temperature	25.6667
2017-Aug	C-1121	S-05732	C. briggsae	ambient_temperature	25.6667
2017-Aug	C-0958	S-05741	C. briggsae	ambient_temperature	25.6667
2017-Aug	C-1002	S-05765	C. briggsae	ambient_temperature	26
2017-Aug	C-0949	S-05772	C. briggsae	ambient_temperature	29.7778
2017-Aug	C-0957	S-05770	C. briggsae	ambient_temperature	31.1667
2017-Aug	C-1018	S-05927	C. briggsae	ambient_temperature	28.8
2017-Aug	C-0929	S-05958	C. briggsae	ambient_temperature	28.3889
2017-Aug	C-0935	S-05703	C. briggsae	ambient_temperature	28.3889
2017-Aug	C-1019	S-05947	C. briggsae	ambient_temperature	28.8
2017-Aug	C-0989	S-05794	C. tropicalis	ambient_temperature	31.5
2017-Aug	C-1175	S-05886	C. elegans	ambient_temperature	21.9
2017-Aug	C-0736	S-06447	C. elegans	ambient_temperature	24.7
2017-Aug	C-3133	S-05962	C. elegans	ambient_temperature	23.3
2017-Aug	C-3178	S-06046	C. elegans	ambient_temperature	21.9
2017-Aug	C-3114	S-06174	C. elegans	ambient_temperature	22.6
2017-Aug	C-3160	S-06096	C. elegans	ambient_temperature	23.3
2017-Aug	C-3164	S-05967	C. elegans	ambient_temperature	23.3
2017-Aug	C-2767	S-06173	C. briggsae	ambient_temperature	26
2017-Aug	C-2772	S-06280	C. briggsae	ambient_temperature	27.4
2017-Aug	C-2915	S-06192	C. tropicalis	ambient_temperature	23.3
2017-Aug	C-2916	S-06055	C. briggsae	ambient_temperature	26
2017-Aug	C-2909	S-06150	C. tropicalis	ambient_temperature	27.4
2017-Aug	C-2906	S-05993	C. tropicalis	ambient_temperature	28.1
2017-Aug	C-2850	S-06013	C. briggsae	ambient_temperature	30.8
2017-Aug	C-2861	S-06001	C. briggsae	ambient_temperature	28.8
2017-Aug	C-2857	S-06153	C. briggsae	ambient_temperature	28.8
2017-Aug	C-2857	S-06168	C. tropicalis	ambient_temperature	28.8
2017-Aug	C-2849	S-06145	C. briggsae	ambient_temperature	28.1
2017-Aug	C-2845	S-06039	C. briggsae	ambient_temperature	28.1
2017-Aug	C-0343	S-06610	C. briggsae	ambient_temperature	25.3
2017-Aug	C-2827	S-06105	C. tropicalis	ambient_temperature	23.7
2017-Aug	C-3028	S-06285	C. briggsae	ambient_temperature	26
2017-Aug	C-3031	S-06022	C. briggsae	ambient_temperature	26
2017-Aug	C-0355	S-06521	C. briggsae	ambient_temperature	25.3
2017-Aug	C-1185	S-06607	C. briggsae	ambient_temperature	23.6
2017-Aug	C-3093	S-05969	C. briggsae	ambient_temperature	26.7
2017-Aug	C-3085	S-06213	C. elegans	ambient_temperature	18.5
2017-Aug	C-3097	S-06054	C. elegans	ambient_temperature	18.5
2017-Aug	C-3058	S-06322	C. elegans	ambient_temperature	18.4
2017-Aug	C-2805	S-06224	C. elegans	ambient_temperature	20.5
2017-Aug	C-1142	S-06560	C. elegans	ambient_temperature	19.2
2017-Aug	C-0365	S-06558	C. elegans	ambient_temperature	17.1
2017-Aug	C-1329	S-06571	C. elegans	ambient_temperature	18.5
2017-Aug	C-3043	S-06307	C. briggsae	ambient_temperature	27.4
2017-Aug	C-1369	S-06654	C. briggsae	ambient_temperature	17.1
2017-Aug	C-3007	S-06241	C. elegans	ambient_temperature	23.3
2017-Aug	C-2794	S-06294	C. briggsae	ambient_temperature	23.3
2017-Aug	C-3096	S-06245	C. briggsae	ambient_temperature	23.3333
2017-Aug	C-0913	S-06734	C. briggsae	ambient_temperature	26.7
2017-Aug	C-3270	S-07107	C. elegans	ambient_temperature	23.3333
2017-Aug	C-3264	S-06386	C. elegans	ambient_temperature	26
2017-Aug	C-3266	S-06383	C. elegans	ambient_temperature	25.3889
2017-Aug	C-0376	S-06708	C. briggsae	ambient_temperature	24.3
2017-Aug	C-0380	S-06686	C. briggsae	ambient_temperature	24.3
2017-Aug	C-0380	S-06687	C. tropicalis	ambient_temperature	24.3
2017-Aug	C-0392	S-06770	C. briggsae	ambient_temperature	24.9
2017-Aug	C-3267	S-07204	C. briggsae	ambient_temperature	24.7
2017-Aug	C-0408	S-06719	C. briggsae	ambient_temperature	24.3
2017-Aug	C-0412	S-06751	C. briggsae	ambient_temperature	22.9
2017-Aug	C-0420	S-06715	C. tropicalis	ambient_temperature	24.9
2017-Aug	C-0905	S-06580	C. briggsae	ambient_temperature	23.6
2017-Aug	C-2609	S-06673	C. briggsae	ambient_temperature	26.3
2017-Aug	C-2669	S-06337	C. briggsae	ambient_temperature	28.0556
2017-Aug	C-2616	S-06772	C. briggsae	ambient_temperature	24.9
2017-Aug	C-1371	S-06647	C. briggsae	ambient_temperature	28.4
2017-Aug	C-2735	S-06437	C. briggsae	ambient_temperature	24.6667
2017-Aug	C-2720	S-07049	C. briggsae	ambient_temperature	24.6667
2017-Aug	C-2756	S-07100	C. briggsae	ambient_temperature	24.6667
2017-Aug	C-1218	S-06745	C. briggsae	ambient_temperature	27
2017-Aug	C-3294	S-06373	C. elegans	ambient_temperature	19.9
2017-Aug	C-1245	S-06621	C. tropicalis	ambient_temperature	27.7
2017-Aug	C-2677	S-07052	C. elegans	ambient_temperature	23.3333
2017-Aug	C-2865	S-07097	C. elegans	ambient_temperature	21.9
2017-Aug	C-2527	S-06740	C. briggsae	ambient_temperature	25.6
2017-Aug	C-1489	S-06823	C. elegans	ambient_temperature	22.9
2017-Aug	C-1480	S-06857	C. elegans	ambient_temperature	24.9
2017-Aug	C-2554	S-06950	C. briggsae	ambient_temperature	28.4
2017-Aug	C-3525	S-07255	C. briggsae	ambient_temperature	27.4
2017-Aug	C-2546	S-06869	C. briggsae	ambient_temperature	27
[truncated: 2,302 more rows]

## Sheet: Supplemental File 6
isotype	PC1	PC2	PC3	PC4	PC5	PC6	genetic_group	collection_island	collection_cluster_3km	collection_trail	collection_location	collection_latitude	collection_longitude
[truncated: 149 more rows]

[truncated: 19 more sheets: Supplemental File 7, Supplemental File 8, Supplemental File 9, Supplemental File 10, Supplemental File 11, Supplemental File 12, Supplemental File 13, Supplemental File 14, Supplemental File 15, Supplemental File 16, Supplemental File 17, Supplemental File 18, Supplemental File 19, Supplemental File 20, Supplemental File 21, Supplemental File 22, Supplemental File 23, Supplemental File 24, Supplemental File 25]
