# Supplementary material for: Local adaptation and spatiotemporal patterns of genetic diversity revealed by repeated sampling of Caenorhabditis elegans across the Hawaiian Islands
Source: Mol Ecol. 2022 Feb 25;31(8):2327–47. doi: 10.1111/mec.16400 (PMC9306471; doi:10.1111/mec.16400)
Supplement: Supplementary file 3 — Table S1‐S3 [file MEC-31-2327-s003.xlsx]

## Sheet: Supplemental Table 1
Supplemental Table 1 - Distinct collection type counts by project
collection type	2017-Aug	2018-Oct	2019-Aug	2019-Oct	2019-Dec	2020-Jan	Total
C. elegans	38	42	1	6	75	0	162
C. briggsae	95	11	2	10	44	2	164
C. oiwi	12	5	0	0	14	0	31
C. tropicalis	13	5	0	4	4	0	26
C. spp.	0	0	0	0	13	0	13
C. kamaaina	2	0	0	2	0	0	4
non-Caenorhabditis	724	208	0	118	318	3	1371
unknown nematode	958	340	75	310	634	7	2324
no nematode	693	128	19	130	230	7	1207
Total	2535	739	97	580	1332	19	5302

## Sheet: Supplemental Table 2
Supplemental Table 2 - Niche variation among isotypes sampled from multiple substrates
isotype	samples	strains	3km clusters	years	habitats	land covers	substrates	elevation	mean ann air temp C	ambient temp C	mean ann surf temp C	substrate temp C	ambient humidity %	mean ann precip mm	mean ann soil moist %	mean ann LAI
ECA812	12	23	Big Island1	2017, 2018	Introduced	Mesic Forest	fruit, litter, flower	664, (671-648)	19.1, (19.1-19.1)	22.6, (24-21.9)	16.7, (16.7-16.7)	20.1, (21.6-19)	80.9, (85.7-75.9)	2528, (2528-2528)	0.6, (0.6-0.6)	4.39, (4.39-4.39)
ECA760	9	17	Big Island1	2017, 2018, 2019	Introduced	Mesic Forest	litter, fruit, flower	670, (671-648)	19.1, (19.1-19.1)	22.6, (24.3-21.9)	16.7, (16.7-16.7)	20.6, (21.9-19)	83.1, (85.8-76.5)	2528, (2528-2528)	0.6, (0.6-0.6)	4.39, (4.39-4.39)
ECA1281	7	20	Big Island5	2018, 2019	Native	Wet Forest	fruit, flower	1010, (1030-1009)	17.1, (17.1-16.8)	21.4, (22.9-21.2)	14.6, (14.6-14.3)	17.9, (20.4-17.7)	76.9, (89.6-69.1)	1096, (1096-1066)	0.46, (0.46-0.46)	2.2, (2.23-2.2)
ECA778	7	15	Big Island1	2017	Introduced	Mesic Forest	fruit, litter	671, (671-655)	19.1, (19.1-19.1)	22.6, (23.3-22.6)	16.7, (16.7-16.7)	20.7, (21.5-19.6)	81.9, (83.1-75.9)	2528, (2528-2528)	0.6, (0.6-0.6)	4.39, (4.39-4.39)
ECA2151	6	14	Kauai3	2019	Introduced	Mesic Forest	fruit	1168, (1172-1155)	15.9, (15.9-15.9)	18.7, (19.3-18.6)	13.4, (13.4-13.4)	16.4, (18.8-15.3)	77.45, (84.2-71.7)	1650, (1650-1650)	0.51, (0.51-0.51)	4.05, (4.05-4.05)
ECA2336	6	9	Kauai3	2019	Introduced, Native	Mesic Forest, Developed	fruit, litter	1173, (1175-1163)	16, (16-15.6)	19.3, (20.2-18.4)	13.5, (13.5-13.2)	16.5, (17.1-15.3)	69.6, (81.6-65)	1629, (1629-1620)	0.51, (0.51-0.51)	4.04, (4.04-2.62)
ECA1919	4	12	Maui3	2019	Introduced	Not Vegetated, Mesic Forest	fruit	913, (914-856)	17.5, (17.9-17.5)	21.6, (21.9-17)	15.1, (15.5-15.1)	18.2, (19-16)	77.8, (80.5-70.8)	2940, (3086-2940)	0.63, (0.64-0.63)	3.71, (3.96-3.71)
ECA1413	3	4	Kauai1	2019	Disturbed	Developed	fruit, soil	1154, 1148, 1153	16	24.2, 23.6	10	21.7, 21.6, 21.3	67.8, 68.6, 71.5	1579	0.56	2.75
ECA189	3	7	Big Island2, Big Island7	2014, 2016	Disturbed, Introduced	Wet Forest, Developed, Wet Grassland	soil, compost	1126, 1123, 1141	15.7, 15.5		13.4, 11.8			3247, 3263	0.66	2.6, 1.26
ECA2091	3	8	Kauai3	2019	Native	Mesic Forest	fruit	1096	16.6	20.6	14.1	18	83.8	1351	0.47	1.77
ECA2111	3	5
ECA2187	3	4	Kauai3	2019	Introduced	Mesic Forest	fruit	1172, 1168, 1176	15.9	18.8, 18.6, 18.3	13.4	16.9, 18.8, 16	74.6, 84.2, 83.6	1650	0.51	4.05
ECA2473	3	8	Big Island5	2019	Native	Wet Forest	fruit	1041, 1042, 1040	16.8	20.9, 21, 21.2	14.3	18.5, 19.4, 17.8	81.8, 82.5, 81.6	1066	0.46	2.23
ECA741	3	3	Maui1	2017, 2019	Introduced	Mesic Forest	fruit, fungus	1725, 1883	12.9, 11.5	18.5, 18.3	10.3, 8.9	18.2, 14.8	90.1, 54.5	907, 881	0.4, 0.39	2.1, 2.75
ECA807	3	6	Big Island1	2017	Introduced	Mesic Forest	fruit	655, 686, 649	19.1	22.6, 23.3, 24	16.7	19.6, 22.2, 19.4	81.1, 77.4, 78.2	2528	0.6	4.39
ECA1206	2	4	Big Island5	2018, 2019	Native	Wet Forest	litter, flower	1006, 1021	17.2, 16.8	21.9, 21.7	14.7, 14.3	20.1, 18.1	83.1, 79	1119, 1066	0.47, 0.46	2.29, 2.23
ECA1237	2	6	Big Island3	2018	Native	Mesic Forest	litter, flower	1272, 1272	15.4	19.2	12.9, 13	17.8, 17.1	78.9, 84.5	1875, 1883	0.55	1.03, 1.01
ECA1238	2	3	Big Island3	2018	Native	Mesic Forest	litter	1229, 1231	15.6	17.1	13.1	17.5, 16.8	89.6, 90.1	1861	0.55	0.97
ECA1288	2	3	Big Island4	2018	Native	Mesic Forest	litter	632, 634	19.4	21.9, 22.6	16.9	20.5, 20.2	84.8, 84.1	883	0.42	1.82
ECA1751	2	9	Kauai3	2019	Native	Mesic Forest	litter, fruit	1117, 1096	16.5, 16.6	20.3, 20.6	12.5, 14.1	17.6, 18	70.8, 83.8	1377, 1351	0.48, 0.47	2.17, 1.77
ECA1793	2	2	Kauai3	2019	Introduced, Native	Mesic Forest	fruit	1167, 1168	15.9	19.3, 19	13.4	16, 16.7	71.7, 72	1650	0.51	4.05
ECA1851	2	2	Kauai3	2019	Introduced	Mesic Forest	fruit	1175, 1173	15.9, 15.6	19.3, 18.6	13.4, 13.2	16.1, 17.1	70.4, 79.6	1650, 1620	0.51	4.05, 2.62
ECA1853	2	6	Maui3	2019	Introduced	Mesic Forest	fruit	924, 907	17.5, 17.7	20.7, 20.8	15.1, 15.3	17.9, 18.4	84.1, 77.3	2940, 3018	0.63, 0.64	3.71, 4.2
ECA1901	2	2	Maui3	2019	Disturbed	Developed	fruit	780, 785	18.2	19.1, 18.3	15.8	17.2, 17.7	70.3, 71.2	3071	0.64	2.95
ECA1939	2	3	Big Island4	2019	Native	Mesic Forest	fruit	643, 644	19.2	24.7, 24.8	16.7	20.2, 20	63.4, 62.4	906	0.43	2.37
ECA2482	2	3	Big Island5	2019	Native	Wet Forest	fruit	1042, 1040	16.8	21, 21.2	14.3	19.4, 17.8	82.5, 81.6	1066	0.46	2.23
ECA363	2	2	Maui2	2019, 2016	Introduced	Mesic Forest	flower, litter	1664, 1653	13.4	7	10.8	3.9	87.9	853	0.39	4.56
ECA724	2	5	Big Island3	2017, 2019	Native	Mesic Forest	litter, wood	1207, 1228	15.6	23.3, 22.7	13.1	18, 19.8	68, 71.3	1861	0.55	0.97
ECA744	2	4	Big Island5	2017, 2018	Native	Wet Forest	litter, flower	992, 1012	17.2	23.3	14.7	17.5, 21.2	80, 80.4	1119	0.47	2.29
ECA768	2	2	Big Island1	2017	Introduced	Mesic Forest	litter, fruit	670, 655	19.1	21.9	16.7	21.9, 21.5	87.6	2528	0.6	4.39
XZ1513	2	2	Kauai2, Kauai4	2014, 2018	Native	Wet Forest, Mesic Forest	fruit	1263, 1087	15.3, 16.7		11.4, 10.7			2021, 1360	0.55	1.19, 0.24

## Sheet: Supplemental Table 3
Supplemental Table 3 - C. elegans sampling clusters
3km cluster	samples	isolates	strains	isotypes	isotypes per sample	sampling times	isotype names
Kauai1	6	8	8	4	0.7	08/2017, 10/2019, 02/2016	ECA701,ECA1413,ECA1409,ECA372
Kauai2	2	3	1	1	0.5	10/2019, 10/2014	XZ1513
Kauai3	25	83	80	25	1	12/2019, 10/2014	ECA1769,ECA1751,ECA2195,ECA2199,ECA1761,ECA2091,ECA2191,ECA2336,ECA2334,ECA1825,ECA1925,ECA1885,ECA1851,ECA2151,ECA2119,ECA1793,ECA2187,ECA1725,ECA2159,ECA2155,ECA2183,ECA2281,XZ1514,XZ1515,XZ1516
Kauai4	1	3	3	2	2	8/2018	XZ2211,XZ1513
Oahu1	2	4	3	1	0.5	10/2018, 12/2019	ECA1713
Oahu2	1	4	4	1	1	12/2019	ECA1493
Oahu3	1	7	7	2	2	12/2017	ECA923,ECA928
Molokai1	1	5	5	1	1	8/2017	ECA738
Molokai2	1	1	1	1	1	2/2016	ECA369
Maui1	6	10	6	4	0.7	08/2017, 12/2019	ECA740,ECA741,ECA2043,ECA1821
Maui2	6	18	15	6	1	08/2017, 12/2019, 02/2016	ECA742,ECA743,ECA1843,ECA2360,ECA2367,ECA363
Maui3	16	54	52	14	0.9	12/2019	ECA1919,ECA1901,ECA1889,ECA1887,ECA2041,ECA2344,ECA2350,ECA1875,ECA2332,ECA1815,ECA2291,ECA1853,ECA1805,ECA1757
Maui4	1	1	1	1	1	1/2011	QX1791
Maui5	2	3	3	3	1.5	1/2011	QX1792,QX1793,QX1794
Big Island1	31	95	91	18	0.6	08/2017, 10/2018, 08/2019, 12/2019	ECA703,ECA705,ECA706,ECA710,ECA812,ECA807,ECA778,ECA760,ECA768,ECA777,ECA1298,ECA1276,ECA1278,ECA1257,ECA1255,ECA1200,ECA1284,ECA2475
Big Island2	7	15	15	6	0.9	08/2017, 07/2014	ECA722,ECA712,ECA730,ECA723,ECA189,ECA191
Big Island3	16	34	34	18	1.1	08/2017, 10/2018, 10/2019, 02/2016	ECA724,ECA1251,ECA1242,ECA1252,ECA1238,ECA1253,ECA1194,ECA1195,ECA1192,ECA1193,ECA1237,ECA1240,ECA1191,ECA1196,ECA1187,ECA1232,ECA1185,ECA347
Big Island4	20	47	39	23	1.1	08/2017, 10/2018, 12/2019	ECA746,ECA732,ECA733,ECA1186,ECA1288,ECA1261,ECA1287,ECA1243,ECA1271,ECA1260,ECA1269,ECA1286,ECA1289,ECA2377,ECA2467,ECA1939,ECA2452,ECA1977,ECA1937,ECA1807,ECA1943,ECA1891,ECA2481
Big Island5	25	105	100	25	1	08/2017, 10/2018, 12/2019	ECA744,ECA745,ECA1212,ECA1206,ECA1202,ECA1208,ECA1225,ECA1223,ECA1228,ECA1216,ECA1247,ECA1293,ECA1281,ECA1283,ECA2073,ECA2417,ECA2081,ECA2437,ECA1997,ECA2443,ECA1969,ECA2473,ECA2489,ECA2482,ECA2251
Big Island6	1	6	5	1	1	10/2018	ECA1229
Big Island7	1	7	7	2	2	5/2016	ECA189,ECA396
